# Supplementary material for: Gram-positive pathogenic bacteria induce a common early response in human monocytes
Source: BMC Microbiol. 2010 Nov 2;10:275. doi: 10.1186/1471-2180-10-275 (PMC2988769; doi:10.1186/1471-2180-10-275)
Supplement: Additional file 13 — Excel work sheet S1. Differentially expressed genes by all three pathogens with GO grouping. [file 1471-2180-10-275-S13.XLS]

## Sheet: Commonly-Upregulated
GENEID	Gene Symbol	LM	SA	SP	Average FC	Gene Name
51561	IL23A	48.15	30.02	6.7	28.29	interleukin 23 alpha subunit p19
57124	CD248	20.36	22.03	8.23	16.873	CD164 sialomucin-like 1
3426	IF	17.07	13.08	6.88	12.343	I factor complement
3290	HSD11B1	10.04	20.04	5.73	11.937	hydroxysteroid 11-beta dehydrogenase 1
10411	RAPGEF3	13.85	11.81	5.6	10.42	Rap guanine nucleotide exchange factor GEF 3
3725	JUN	10.8	12.09	6.35	9.747	v-jun sarcoma virus 17 oncogene homolog avian
9389	SLC22A14	10.41	9.29	5.4	8.367	solute carrier family 22 organic cation transporter member 14
1960	EGR3	12.16	8.98	2.65	7.93	early growth response 3
6648	SOD2	10.24	8.61	4.23	7.693	superoxide dismutase 2 mitochondrial
122616	C14orf79	9.27	8.15	4.45	7.29	chromosome 14 open reading frame 79
1906	EDN1	7.76	10.71	3.4	7.29	endothelin 1
9021	SOCS3	6.82	9.9	3.1	6.607	suppressor of cytokine signaling 3
4790	NFKB1	8.03	8.17	3.06	6.42	nuclear factor of kappa light polypeptide gene enhancer in B-cells 1 p105
83740	H2AFB3	6.69	8.58	3.55	6.273	H2A histone family member B
51458	RHCG	6.9	8.94	2.55	6.13	Rhesus blood group C glycoprotein
131566	DCBLD2	7.94	5.46	4.59	5.997	discoidin CUB and LCCL domain containing 2
1735	DIO3	6.83	6.2	3.7	5.577	deiodinase iodothyronine type III
9025	RNF8	7.38	6.01	2.98	5.457	ring finger protein C3HC4 type 8
1466	CSRP2	2.64	8.75	3.66	5.017	cysteine and glycine-rich protein 2
6935	TCF8	4.66	2.81	7.11	4.86	transcription factor 8 represses interleukin 2 expression
51025	MAGMAS	5.52	5.54	3.11	4.723	mitochondria-associated protein involved in granulocyte-macrophage colony-stimulating factor signal transduction
9028	RHBDL1	6.18	5.07	2.28	4.51	rhomboid veinlet-like 1 Drosophila
23529	CLCF1	3.33	7.64	2.12	4.363	cardiotrophin-like cytokine
8659	ALDH4A1	6.13	3.74	3.02	4.297	aldehyde dehydrogenase 4 family member A1
10120	ACTR1B	5.17	4.63	2.7	4.167	ARP1 actin-related protein 1 homolog B centractin beta yeast
55655	NALP2	4.72	4.59	2.83	4.047	NACHT leucine rich repeat and PYD containing 2
9076	CLDN1	4.6	4.85	2.59	4.013	claudin 1
6358	CCL14	3.8	4.33	3.76	3.963	chemokine C-C motif ligand 14
283131	miscRNA	4.29	5.03	2.53	3.95	trophoblast-derived noncoding RNA
2615	LRRC32	4.96	3.18	3.03	3.723	glycoprotein A repetitions predominant
8740	TNFSF14	5.74	3.83	1.6	3.723	tumor necrosis factor ligand superfamily member 14
983	CDC2	4.64	4.21	2.31	3.72	cell division cycle 2 G1 to S and G2 to M
55647	RAB20	3.31	3.86	3.95	3.707	RAB20 member RAS oncogene family
3280	HES1	4.65	4.37	2.02	3.68	hairy and enhancer of split 1 Drosophila
10514	MYBBP1A	3.09	5.53	2.35	3.657	MYB binding protein P160 1a
10307	APBB3	4.53	3.47	2.9	3.633	amyloid beta A4 precursor protein-binding family B member 3
2322	FLT3	3.66	4.59	2.2	3.483	fms-related tyrosine kinase 3
54847	SIDT1	3.15	4.43	2.78	3.453	hypothetical protein FLJ20174
5142	PDE4B	3.93	3.93	2.35	3.403	phosphodiesterase 4B cAMP-specific phosphodiesterase E4 dunce homolog
6355	CCL8	4.06	3.54	2.54	3.38	chemokine C-C motif ligand 8
788	SLC25A20	3.72	3.69	2.55	3.32	solute carrier family 25 carnitine/acylcarnitine translocase member 20
51365	PLA1A	2.95	4.52	2.45	3.307	phospholipase A1 member A
114112	TXNRD3	4.15	3.55	2.01	3.237	thioredoxin reductase 3
6696	SPP1	2.93	5.05	1.7	3.227	secreted phosphoprotein 1 osteopontin bone sialoprotein I early T-lymphocyte activation 1
6489	ST8SIA1	3.47	3.23	2.67	3.123	sialyltransferase 8A alpha-N-acetylneuraminate_ alpha-28-sialyltransferase GD3 synthase
6004	RGS16	4.66	2.42	2.22	3.1	regulator of G-protein signalling 16
1164	CKS2	3.95	3.12	2.11	3.06	CDC28 protein kinase regulatory subunit 2
3697	ITIH1	3.71	3.12	2.05	2.96	inter-alpha globulin inhibitor H1
1939	LGTN	2.8	3.9	2.15	2.95	ligatin
4216	MAP3K4	2.68	3.54	2.05	2.757	mitogen-activated protein kinase kinase kinase 4
5894	RAF1	2.97	2.75	2.19	2.637	v-raf-1 murine leukemia viral oncogene homolog 1
1846	DUSP4	2.38	2.92	2.6	2.633	dual specificity phosphatase 4
9590	AKAP12	2.99	2.72	2.09	2.6	A kinase PRKA anchor protein gravin 12
64108	RTP4	3.08	2.48	2.22	2.593	receptor (chemosensory) transporter protein 4
57801	HES4	2.78	2.72	2.13	2.543	bHLH factor Hes4
85378	TUBGCP6	2.4	2.72	2.46	2.527	tubulin gamma complex associated protein 6
10560	SLC19A2	2.1	2.45	2.9	2.483	solute carrier family 19 thiamine transporter member 2
3202	HOXA5	2.76	2.07	2.37	2.4	homeo box A5
6617	SNAPC1	2.05	2.65	2.38	2.36	small nuclear RNA activating complex polypeptide 1 43kDa
6515	SLC2A3	2.04	2.57	2.36	2.323	solute carrier family 2 facilitated glucose transporter member 3
481	ATP1B1	2.65	2.04	2.27	2.32	ATPase Na+/K+ transporting beta 1 polypeptide
11182	SLC2A6	2.48	2.46	2	2.313	solute carrier family 2 facilitated glucose transporter member 6
83660	TLN2	2.41	2.26	2.21	2.293	talin 2
7422	VEGF	2.3	2.27	2.1	2.223	vascular endothelial growth factor
7003	TEAD1	2.4	1.92	2.11	2.143	TEA domain family member 1 SV40 transcriptional enhancer factor
136	ADORA2B	1.9	1.79	1.72	1.803	adenosine A2b receptor

## Sheet: Commonly-Downregulated
GENEID	Gene Symbol	LM	SA	SP	Average FC	Gene Name
55794	DDX28	-11.27	-6.62	-2.56	-6.817	DEAD Asp-Glu-Ala-Asp box polypeptide 28
54554	WDR5B	-8.71	-6.9	-2.98	-6.197	WD repeat domain 5B
9529	BAG5	-8.73	-6.03	-2.56	-5.773	BCL2-associated athanogene 5
80818	ZNF436	-7.57	-4.44	-2.72	-4.91	zinc finger protein 436
51126	NAT5	-5.35	-5.73	-2.31	-4.463	N-acetyltransferase 5 ARD1 homolog S. cerevisiae
10116	FEM1B	-7.2	-3.67	-2.34	-4.403	fem-1 homolog b C. elegans
8772	FADD	-6.77	-4.31	-2.13	-4.403	Fas TNFRSF6-associated via death domain
1050	CEBPA	-6.23	-4.57	-2.19	-4.33	CCAAT/enhancer binding protein C/EBP alpha
92342	C1orf156	-5.75	-4.27	-2.74	-4.253	chromosome 1 open reading frame 156
10773	ZNF482	-5.98	-4	-2.11	-4.03	zinc finger protein 482
51058	ZNF691	-5.61	-4.22	-2.01	-3.947	hypothetical protein LOC51058
26224	FBXL3	-4.67	-4.09	-3.01	-3.923	F-box and leucine-rich repeat protein 3
57561	ARRDC3	-4.57	-4.76	-2.36	-3.897	arrestin domain containing 3
7096	TLR1	-4.81	-4.18	-2.53	-3.84	toll-like receptor 1
55330	CNO	-4.49	-4.6	-1.96	-3.683	cappuccino
148479	PHF13	-4.51	-3.72	-2.59	-3.607	PHD finger protein 13
5718	PSMD12	-4.91	-3.51	-1.95	-3.457	proteasome prosome macropain 26S subunit non-ATPase 12
10978	CLP1	-4.51	-3.24	-2.59	-3.447	CLP1, cleavage and polyadenylation factor I subunit, homolog (S. cerevisiae)
57567	ZNF319	-3.37	-4.39	-2.36	-3.373	zinc finger protein 319
7728	ZNF175	-4.5	-3.25	-2.27	-3.34	zinc finger protein 175
79891	ZNF671	-4.43	-3.17	-2.39	-3.33	hypothetical protein FLJ23506
7568	ZNF20	-3.62	-3.8	-2.41	-3.277	zinc finger protein 20 KOX 13
4064	CD180	-3.11	-3.23	-3	-3.113	lymphocyte antigen 64 homolog radioprotective 105kDa mouse
57547	ZNF624	-3.72	-3.29	-2.26	-3.09	zinc finger protein 624
874	CBR3	-3.03	-4.09	-2.01	-3.043	carbonyl reductase 3
63915	MUTED	-3.57	-2.66	-2.42	-2.883	muted homolog mouse
91574	C12orf65	-3.34	-3.2	-2.04	-2.86	hypothetical protein FLJ38663
10668	CGRRF1	-2.66	-3.51	-1.92	-2.697	cell growth regulator with ring finger domain 1
132241	RPL32P3	-2.62	-2.52	-2.67	-2.603	ribosomal protein L32 pseudogene 3
8799	PEX11B	-2.64	-2.52	-2.44	-2.533	peroxisomal biogenesis factor 11B
9655	SOCS5	-2.85	-2.29	-2.33	-2.49	suppressor of cytokine signaling 5
901	CCNG2	-2.58	-2.34	-2.53	-2.483	cyclin G2

## Sheet: Commonly Up -GO Classified
Commonly upregulated genes
GO:0007242 INTRACELLULAR SIGNALING CASCADE (14 genes)
	GENEID	Gene Symbol	LM	SA	SP	Average FC	Gene Name
	10411	RAPGEF3	13.85	11.81	5.6	10.42	Rap guanine nucleotide exchange factor GEF 3
	1906	EDN1	7.76	10.71	3.4	7.29	endothelin 1
	9021	SOCS3	6.82	9.9	3.1	6.607	suppressor of cytokine signaling 3
	131566	DCBLD2	7.94	5.46	4.59	5.997	discoidin CUB and LCCL domain containing 2
	23529	CLCF1	3.33	7.64	2.12	4.363	cardiotrophin-like cytokine
	8740	TNFSF14	5.74	3.83	1.6	3.723	tumor necrosis factor ligand superfamily member 14
	983	CDC2	4.64	4.21	2.31	3.72	cell division cycle 2 G1 to S and G2 to M
	55647	RAB20	3.31	3.86	3.95	3.707	RAB20 member RAS oncogene family
	10307	APBB3	4.53	3.47	2.9	3.633	amyloid beta A4 precursor protein-binding family B member 3
	1164	CKS2	3.95	3.12	2.11	3.06	CDC28 protein kinase regulatory subunit 2
	4216	MAP3K4	2.68	3.54	2.05	2.757	mitogen-activated protein kinase kinase kinase 4
	5894	RAF1	2.97	2.75	2.19	2.637	v-raf-1 murine leukemia viral oncogene homolog 1
	1846	DUSP4	2.38	2.92	2.6	2.633	dual specificity phosphatase 4
	136	ADORA2B	1.9	1.79	1.72	1.803	adenosine A2b receptor
GO:0051173 POSITIVE REGULATION OF NITROGEN COMPOUND METABOLIC PROCESS (10 genes)
	GENEID	Gene Symbol	LM	SA	SP	Average FC	Gene Name
	3725	JUN	10.8	12.09	6.35	9.747	v-jun sarcoma virus 17 oncogene homolog avian
	6648	SOD2	10.24	8.61	4.23	7.693	superoxide dismutase 2 mitochondrial
	1906	EDN1	7.76	10.71	3.4	7.29	endothelin 1
	4790	NFKB1	8.03	8.17	3.06	6.42	nuclear factor of kappa light polypeptide gene enhancer in B-cells 1 p105
	9025	RNF8	7.38	6.01	2.98	5.457	ring finger protein C3HC4 type 8
	6935	TCF8	4.66	2.81	7.11	4.86	transcription factor 8 represses interleukin 2 expression
	3280	HES1	4.65	4.37	2.02	3.68	hairy and enhancer of split 1 Drosophila
	7422	VEGF	2.3	2.27	2.1	2.223	vascular endothelial growth factor
	7003	TEAD1	2.4	1.92	2.11	2.143	TEA domain family member 1 SV40 transcriptional enhancer factor
	136	ADORA2B	1.9	1.79	1.72	1.803	adenosine A2b receptor
GO:0031328 POSITIVE REGULATION OF CELLULAR BIOSYNTHETIC PROCESS (9 genes)
	GENEID	Gene Symbol	LM	SA	SP	Average FC	Gene Name
	3725	JUN	10.8	12.09	6.35	9.747	v-jun sarcoma virus 17 oncogene homolog avian
	6648	SOD2	10.24	8.61	4.23	7.693	superoxide dismutase 2 mitochondrial
	1906	EDN1	7.76	10.71	3.4	7.29	endothelin 1
	4790	NFKB1	8.03	8.17	3.06	6.42	nuclear factor of kappa light polypeptide gene enhancer in B-cells 1 p105
	6935	TCF8	4.66	2.81	7.11	4.86	transcription factor 8 represses interleukin 2 expression
	3280	HES1	4.65	4.37	2.02	3.68	hairy and enhancer of split 1 Drosophila
	7422	VEGF	2.3	2.27	2.1	2.223	vascular endothelial growth factor
	7003	TEAD1	2.4	1.92	2.11	2.143	TEA domain family member 1 SV40 transcriptional enhancer factor
	136	ADORA2B	1.9	1.79	1.72	1.803	adenosine A2b receptor
GO:0009891 POSITIVE REGULATION OF BIOSYNTHETIC PROCESS (9 genes)
	GENEID	Gene Symbol	LM	SA	SP	Average FC	Gene Name
	3725	JUN	10.8	12.09	6.35	9.747	v-jun sarcoma virus 17 oncogene homolog avian
	6648	SOD2	10.24	8.61	4.23	7.693	superoxide dismutase 2 mitochondrial
	1906	EDN1	7.76	10.71	3.4	7.29	endothelin 1
	4790	NFKB1	8.03	8.17	3.06	6.42	nuclear factor of kappa light polypeptide gene enhancer in B-cells 1 p105
	6935	TCF8	4.66	2.81	7.11	4.86	transcription factor 8 represses interleukin 2 expression
	3280	HES1	4.65	4.37	2.02	3.68	hairy and enhancer of split 1 Drosophila
	7422	VEGF	2.3	2.27	2.1	2.223	vascular endothelial growth factor
	7003	TEAD1	2.4	1.92	2.11	2.143	TEA domain family member 1 SV40 transcriptional enhancer factor
	136	ADORA2B	1.9	1.79	1.72	1.803	adenosine A2b receptor
GO:0042592 HOMEOSTATIC PROCESS (9 genes)
	GENEID	Gene Symbol	LM	SA	SP	Average FC	Gene Name
	3725	JUN	10.8	12.09	6.35	9.747	v-jun sarcoma virus 17 oncogene homolog avian
	6648	SOD2	10.24	8.61	4.23	7.693	superoxide dismutase 2 mitochondrial
	1906	EDN1	7.76	10.71	3.4	7.29	endothelin 1
	51458	RHCG	6.9	8.94	2.55	6.13	Rhesus blood group C glycoprotein
	9076	CLDN1	4.6	4.85	2.59	4.013	claudin 1
	6358	CCL14	3.8	4.33	3.76	3.963	chemokine C-C motif ligand 14
	8740	TNFSF14	5.74	3.83	1.6	3.723	tumor necrosis factor ligand superfamily member 14
	114112	TXNRD3	4.15	3.55	2.01	3.237	thioredoxin reductase 3
	7422	VEGF	2.3	2.27	2.1	2.223	vascular endothelial growth factor
GO:0042127 REGULATION OF CELL PROLIFERATION (9 genes)
	GENEID	Gene Symbol	LM	SA	SP	Average FC	Gene Name
	3725	JUN	10.8	12.09	6.35	9.747	v-jun sarcoma virus 17 oncogene homolog avian
	6648	SOD2	10.24	8.61	4.23	7.693	superoxide dismutase 2 mitochondrial
	1906	EDN1	7.76	10.71	3.4	7.29	endothelin 1
	6935	TCF8	4.66	2.81	7.11	4.86	transcription factor 8 represses interleukin 2 expression
	6358	CCL14	3.8	4.33	3.76	3.963	chemokine C-C motif ligand 14
	3280	HES1	4.65	4.37	2.02	3.68	hairy and enhancer of split 1 Drosophila
	2322	FLT3	3.66	4.59	2.2	3.483	fms-related tyrosine kinase 3
	6489	ST8SIA1	3.47	3.23	2.67	3.123	sialyltransferase 8A alpha-N-acetylneuraminate_ alpha-28-sialyltransferase GD3 synthase
	7422	VEGF	2.3	2.27	2.1	2.223	vascular endothelial growth factor
GO:0042981 REGULATION OF APOPTOSIS (9 genes)
	GENEID	Gene Symbol	LM	SA	SP	Average FC	Gene Name
	3725	JUN	10.8	12.09	6.35	9.747	v-jun sarcoma virus 17 oncogene homolog avian
	6648	SOD2	10.24	8.61	4.23	7.693	superoxide dismutase 2 mitochondrial
	9021	SOCS3	6.82	9.9	3.1	6.607	suppressor of cytokine signaling 3
	4790	NFKB1	8.03	8.17	3.06	6.42	nuclear factor of kappa light polypeptide gene enhancer in B-cells 1 p105
	23529	CLCF1	3.33	7.64	2.12	4.363	cardiotrophin-like cytokine
	55655	NALP2	4.72	4.59	2.83	4.047	NACHT leucine rich repeat and PYD containing 2
	8740	TNFSF14	5.74	3.83	1.6	3.723	tumor necrosis factor ligand superfamily member 14
	983	CDC2	4.64	4.21	2.31	3.72	cell division cycle 2 G1 to S and G2 to M
	7422	VEGF	2.3	2.27	2.1	2.223	vascular endothelial growth factor
GO:0043067 REGULATION OF PROGRAMMED CELL DEATH (9 genes)
	GENEID	Gene Symbol	LM	SA	SP	Average FC	Gene Name
	3725	JUN	10.8	12.09	6.35	9.747	v-jun sarcoma virus 17 oncogene homolog avian
	6648	SOD2	10.24	8.61	4.23	7.693	superoxide dismutase 2 mitochondrial
	9021	SOCS3	6.82	9.9	3.1	6.607	suppressor of cytokine signaling 3
	4790	NFKB1	8.03	8.17	3.06	6.42	nuclear factor of kappa light polypeptide gene enhancer in B-cells 1 p105
	23529	CLCF1	3.33	7.64	2.12	4.363	cardiotrophin-like cytokine
	55655	NALP2	4.72	4.59	2.83	4.047	NACHT leucine rich repeat and PYD containing 2
	8740	TNFSF14	5.74	3.83	1.6	3.723	tumor necrosis factor ligand superfamily member 14
	983	CDC2	4.64	4.21	2.31	3.72	cell division cycle 2 G1 to S and G2 to M
	7422	VEGF	2.3	2.27	2.1	2.223	vascular endothelial growth factor
GO:0010941 REGULATION OF CELL DEATH (9 genes)
	GENEID	Gene Symbol	LM	SA	SP	Average FC	Gene Name
	3725	JUN	10.8	12.09	6.35	9.747	v-jun sarcoma virus 17 oncogene homolog avian
	6648	SOD2	10.24	8.61	4.23	7.693	superoxide dismutase 2 mitochondrial
	9021	SOCS3	6.82	9.9	3.1	6.607	suppressor of cytokine signaling 3
	4790	NFKB1	8.03	8.17	3.06	6.42	nuclear factor of kappa light polypeptide gene enhancer in B-cells 1 p105
	23529	CLCF1	3.33	7.64	2.12	4.363	cardiotrophin-like cytokine
	55655	NALP2	4.72	4.59	2.83	4.047	NACHT leucine rich repeat and PYD containing 2
	8740	TNFSF14	5.74	3.83	1.6	3.723	tumor necrosis factor ligand superfamily member 14
	983	CDC2	4.64	4.21	2.31	3.72	cell division cycle 2 G1 to S and G2 to M
	7422	VEGF	2.3	2.27	2.1	2.223	vascular endothelial growth factor
GO:0010604 POSITIVE REGULATION OF MACROMOLECULE METABOLIC PROCESS (9 genes)
	GENEID	Gene Symbol	LM	SA	SP	Average FC	Gene Name
	3725	JUN	10.8	12.09	6.35	9.747	v-jun sarcoma virus 17 oncogene homolog avian
	4790	NFKB1	8.03	8.17	3.06	6.42	nuclear factor of kappa light polypeptide gene enhancer in B-cells 1 p105
	9025	RNF8	7.38	6.01	2.98	5.457	ring finger protein C3HC4 type 8
	6935	TCF8	4.66	2.81	7.11	4.86	transcription factor 8 represses interleukin 2 expression
	23529	CLCF1	3.33	7.64	2.12	4.363	cardiotrophin-like cytokine
	983	CDC2	4.64	4.21	2.31	3.72	cell division cycle 2 G1 to S and G2 to M
	3280	HES1	4.65	4.37	2.02	3.68	hairy and enhancer of split 1 Drosophila
	7422	VEGF	2.3	2.27	2.1	2.223	vascular endothelial growth factor
	7003	TEAD1	2.4	1.92	2.11	2.143	TEA domain family member 1 SV40 transcriptional enhancer factor
GO:0008283 CELL PROLIFERATION (8 genes)
	GENEID	Gene Symbol	LM	SA	SP	Average FC	Gene Name
	51561	IL23A	48.15	30.02	6.7	28.29	interleukin 23 alpha subunit p19
	10411	RAPGEF3	13.85	11.81	5.6	10.42	Rap guanine nucleotide exchange factor GEF 3
	1466	CSRP2	2.64	8.75	3.66	5.017	cysteine and glycine-rich protein 2
	6935	TCF8	4.66	2.81	7.11	4.86	transcription factor 8 represses interleukin 2 expression
	8740	TNFSF14	5.74	3.83	1.6	3.723	tumor necrosis factor ligand superfamily member 14
	1164	CKS2	3.95	3.12	2.11	3.06	CDC28 protein kinase regulatory subunit 2
	5894	RAF1	2.97	2.75	2.19	2.637	v-raf-1 murine leukemia viral oncogene homolog 1
	7422	VEGF	2.3	2.27	2.1	2.223	vascular endothelial growth factor
GO:0042325 REGULATION OF PHOSPHORYLATION (8 genes)
	GENEID	Gene Symbol	LM	SA	SP	Average FC	Gene Name
	10411	RAPGEF3	13.85	11.81	5.6	10.42	Rap guanine nucleotide exchange factor GEF 3
	3725	JUN	10.8	12.09	6.35	9.747	v-jun sarcoma virus 17 oncogene homolog avian
	1906	EDN1	7.76	10.71	3.4	7.29	endothelin 1
	9021	SOCS3	6.82	9.9	3.1	6.607	suppressor of cytokine signaling 3
	23529	CLCF1	3.33	7.64	2.12	4.363	cardiotrophin-like cytokine
	1164	CKS2	3.95	3.12	2.11	3.06	CDC28 protein kinase regulatory subunit 2
	4216	MAP3K4	2.68	3.54	2.05	2.757	mitogen-activated protein kinase kinase kinase 4
	136	ADORA2B	1.9	1.79	1.72	1.803	adenosine A2b receptor
GO:0051174 REGULATION OF PHOSPHORUS METABOLIC PROCESS (8 genes)
	GENEID	Gene Symbol	LM	SA	SP	Average FC	Gene Name
	10411	RAPGEF3	13.85	11.81	5.6	10.42	Rap guanine nucleotide exchange factor GEF 3
	3725	JUN	10.8	12.09	6.35	9.747	v-jun sarcoma virus 17 oncogene homolog avian
	1906	EDN1	7.76	10.71	3.4	7.29	endothelin 1
	9021	SOCS3	6.82	9.9	3.1	6.607	suppressor of cytokine signaling 3
	23529	CLCF1	3.33	7.64	2.12	4.363	cardiotrophin-like cytokine
	1164	CKS2	3.95	3.12	2.11	3.06	CDC28 protein kinase regulatory subunit 2
	4216	MAP3K4	2.68	3.54	2.05	2.757	mitogen-activated protein kinase kinase kinase 4
	136	ADORA2B	1.9	1.79	1.72	1.803	adenosine A2b receptor
GO:0019220 REGULATION OF PHOSPHATE METABOLIC PROCESS (8 genes)
	GENEID	Gene Symbol	LM	SA	SP	Average FC	Gene Name
	10411	RAPGEF3	13.85	11.81	5.6	10.42	Rap guanine nucleotide exchange factor GEF 3
	3725	JUN	10.8	12.09	6.35	9.747	v-jun sarcoma virus 17 oncogene homolog avian
	1906	EDN1	7.76	10.71	3.4	7.29	endothelin 1
	9021	SOCS3	6.82	9.9	3.1	6.607	suppressor of cytokine signaling 3
	23529	CLCF1	3.33	7.64	2.12	4.363	cardiotrophin-like cytokine
	1164	CKS2	3.95	3.12	2.11	3.06	CDC28 protein kinase regulatory subunit 2
	4216	MAP3K4	2.68	3.54	2.05	2.757	mitogen-activated protein kinase kinase kinase 4
	136	ADORA2B	1.9	1.79	1.72	1.803	adenosine A2b receptor
GO:0045935 POSITIVE REGULATION OF NUCLEOBASE, NUCLEOSIDE, NUCLEOTIDE AND NUCLEIC ACID METABOLIC PROCESS (8 genes)
	GENEID	Gene Symbol	LM	SA	SP	Average FC	Gene Name
	3725	JUN	10.8	12.09	6.35	9.747	v-jun sarcoma virus 17 oncogene homolog avian
	4790	NFKB1	8.03	8.17	3.06	6.42	nuclear factor of kappa light polypeptide gene enhancer in B-cells 1 p105
	9025	RNF8	7.38	6.01	2.98	5.457	ring finger protein C3HC4 type 8
	6935	TCF8	4.66	2.81	7.11	4.86	transcription factor 8 represses interleukin 2 expression
	3280	HES1	4.65	4.37	2.02	3.68	hairy and enhancer of split 1 Drosophila
	7422	VEGF	2.3	2.27	2.1	2.223	vascular endothelial growth factor
	7003	TEAD1	2.4	1.92	2.11	2.143	TEA domain family member 1 SV40 transcriptional enhancer factor
	136	ADORA2B	1.9	1.79	1.72	1.803	adenosine A2b receptor
GO:0007243 PROTEIN KINASE CASCADE (7 genes)
	GENEID	Gene Symbol	LM	SA	SP	Average FC	Gene Name
	1906	EDN1	7.76	10.71	3.4	7.29	endothelin 1
	9021	SOCS3	6.82	9.9	3.1	6.607	suppressor of cytokine signaling 3
	23529	CLCF1	3.33	7.64	2.12	4.363	cardiotrophin-like cytokine
	8740	TNFSF14	5.74	3.83	1.6	3.723	tumor necrosis factor ligand superfamily member 14
	4216	MAP3K4	2.68	3.54	2.05	2.757	mitogen-activated protein kinase kinase kinase 4
	1846	DUSP4	2.38	2.92	2.6	2.633	dual specificity phosphatase 4
	136	ADORA2B	1.9	1.79	1.72	1.803	adenosine A2b receptor
GO:0008284 POSITIVE REGULATION OF CELL PROLIFERATION (7 genes)
	GENEID	Gene Symbol	LM	SA	SP	Average FC	Gene Name
	3725	JUN	10.8	12.09	6.35	9.747	v-jun sarcoma virus 17 oncogene homolog avian
	1906	EDN1	7.76	10.71	3.4	7.29	endothelin 1
	6358	CCL14	3.8	4.33	3.76	3.963	chemokine C-C motif ligand 14
	3280	HES1	4.65	4.37	2.02	3.68	hairy and enhancer of split 1 Drosophila
	2322	FLT3	3.66	4.59	2.2	3.483	fms-related tyrosine kinase 3
	6489	ST8SIA1	3.47	3.23	2.67	3.123	sialyltransferase 8A alpha-N-acetylneuraminate_ alpha-28-sialyltransferase GD3 synthase
	7422	VEGF	2.3	2.27	2.1	2.223	vascular endothelial growth factor
GO:0019725 CELLULAR HOMEOSTASIS (7 genes)
	GENEID	Gene Symbol	LM	SA	SP	Average FC	Gene Name
	3725	JUN	10.8	12.09	6.35	9.747	v-jun sarcoma virus 17 oncogene homolog avian
	6648	SOD2	10.24	8.61	4.23	7.693	superoxide dismutase 2 mitochondrial
	1906	EDN1	7.76	10.71	3.4	7.29	endothelin 1
	51458	RHCG	6.9	8.94	2.55	6.13	Rhesus blood group C glycoprotein
	9076	CLDN1	4.6	4.85	2.59	4.013	claudin 1
	6358	CCL14	3.8	4.33	3.76	3.963	chemokine C-C motif ligand 14
	114112	TXNRD3	4.15	3.55	2.01	3.237	thioredoxin reductase 3
GO:0032268 REGULATION OF CELLULAR PROTEIN METABOLIC PROCESS (7 genes)
	GENEID	Gene Symbol	LM	SA	SP	Average FC	Gene Name
	10411	RAPGEF3	13.85	11.81	5.6	10.42	Rap guanine nucleotide exchange factor GEF 3
	3725	JUN	10.8	12.09	6.35	9.747	v-jun sarcoma virus 17 oncogene homolog avian
	1906	EDN1	7.76	10.71	3.4	7.29	endothelin 1
	9021	SOCS3	6.82	9.9	3.1	6.607	suppressor of cytokine signaling 3
	4790	NFKB1	8.03	8.17	3.06	6.42	nuclear factor of kappa light polypeptide gene enhancer in B-cells 1 p105
	23529	CLCF1	3.33	7.64	2.12	4.363	cardiotrophin-like cytokine
	983	CDC2	4.64	4.21	2.31	3.72	cell division cycle 2 G1 to S and G2 to M
GO:0048878 CHEMICAL HOMEOSTASIS (7 genes)
	GENEID	Gene Symbol	LM	SA	SP	Average FC	Gene Name
	3725	JUN	10.8	12.09	6.35	9.747	v-jun sarcoma virus 17 oncogene homolog avian
	6648	SOD2	10.24	8.61	4.23	7.693	superoxide dismutase 2 mitochondrial
	1906	EDN1	7.76	10.71	3.4	7.29	endothelin 1
	51458	RHCG	6.9	8.94	2.55	6.13	Rhesus blood group C glycoprotein
	9076	CLDN1	4.6	4.85	2.59	4.013	claudin 1
	6358	CCL14	3.8	4.33	3.76	3.963	chemokine C-C motif ligand 14
	7422	VEGF	2.3	2.27	2.1	2.223	vascular endothelial growth factor
GO:0009611 RESPONSE TO WOUNDING (7 genes)
	GENEID	Gene Symbol	LM	SA	SP	Average FC	Gene Name
	51561	IL23A	48.15	30.02	6.7	28.29	interleukin 23 alpha subunit p19
	3426	IF	17.07	13.08	6.88	12.343	I factor complement
	6648	SOD2	10.24	8.61	4.23	7.693	superoxide dismutase 2 mitochondrial
	4790	NFKB1	8.03	8.17	3.06	6.42	nuclear factor of kappa light polypeptide gene enhancer in B-cells 1 p105
	131566	DCBLD2	7.94	5.46	4.59	5.997	discoidin CUB and LCCL domain containing 2
	6355	CCL8	4.06	3.54	2.54	3.38	chemokine C-C motif ligand 8
	6696	SPP1	2.93	5.05	1.7	3.227	secreted phosphoprotein 1 osteopontin bone sialoprotein I early T-lymphocyte activation 1
GO:0033554 CELLULAR RESPONSE TO STRESS (7 genes)
	GENEID	Gene Symbol	LM	SA	SP	Average FC	Gene Name
	3725	JUN	10.8	12.09	6.35	9.747	v-jun sarcoma virus 17 oncogene homolog avian
	6648	SOD2	10.24	8.61	4.23	7.693	superoxide dismutase 2 mitochondrial
	9025	RNF8	7.38	6.01	2.98	5.457	ring finger protein C3HC4 type 8
	983	CDC2	4.64	4.21	2.31	3.72	cell division cycle 2 G1 to S and G2 to M
	6489	ST8SIA1	3.47	3.23	2.67	3.123	sialyltransferase 8A alpha-N-acetylneuraminate_ alpha-28-sialyltransferase GD3 synthase
	4216	MAP3K4	2.68	3.54	2.05	2.757	mitogen-activated protein kinase kinase kinase 4
	136	ADORA2B	1.9	1.79	1.72	1.803	adenosine A2b receptor
GO:0055085 TRANSMEMBRANE TRANSPORT (7 genes)
	GENEID	Gene Symbol	LM	SA	SP	Average FC	Gene Name
	9389	SLC22A14	10.41	9.29	5.4	8.367	solute carrier family 22 organic cation transporter member 14
	51458	RHCG	6.9	8.94	2.55	6.13	Rhesus blood group C glycoprotein
	51025	MAGMAS	5.52	5.54	3.11	4.723	mitochondria-associated protein involved in granulocyte-macrophage colony-stimulating factor signal transduction
	788	SLC25A20	3.72	3.69	2.55	3.32	solute carrier family 25 carnitine/acylcarnitine translocase member 20
	10560	SLC19A2	2.1	2.45	2.9	2.483	solute carrier family 19 thiamine transporter member 2
	6515	SLC2A3	2.04	2.57	2.36	2.323	solute carrier family 2 facilitated glucose transporter member 3
	11182	SLC2A6	2.48	2.46	2	2.313	solute carrier family 2 facilitated glucose transporter member 6
GO:0006955 IMMUNE RESPONSE (7 genes)
	GENEID	Gene Symbol	LM	SA	SP	Average FC	Gene Name
	51561	IL23A	48.15	30.02	6.7	28.29	interleukin 23 alpha subunit p19
	3426	IF	17.07	13.08	6.88	12.343	I factor complement
	6935	TCF8	4.66	2.81	7.11	4.86	transcription factor 8 represses interleukin 2 expression
	6358	CCL14	3.8	4.33	3.76	3.963	chemokine C-C motif ligand 14
	8740	TNFSF14	5.74	3.83	1.6	3.723	tumor necrosis factor ligand superfamily member 14
	6355	CCL8	4.06	3.54	2.54	3.38	chemokine C-C motif ligand 8
	7422	VEGF	2.3	2.27	2.1	2.223	vascular endothelial growth factor
GO:0006357 REGULATION OF TRANSCRIPTION FROM RNA POLYMERASE II PROMOTER (7 genes)
	GENEID	Gene Symbol	LM	SA	SP	Average FC	Gene Name
	3725	JUN	10.8	12.09	6.35	9.747	v-jun sarcoma virus 17 oncogene homolog avian
	6648	SOD2	10.24	8.61	4.23	7.693	superoxide dismutase 2 mitochondrial
	4790	NFKB1	8.03	8.17	3.06	6.42	nuclear factor of kappa light polypeptide gene enhancer in B-cells 1 p105
	6935	TCF8	4.66	2.81	7.11	4.86	transcription factor 8 represses interleukin 2 expression
	3280	HES1	4.65	4.37	2.02	3.68	hairy and enhancer of split 1 Drosophila
	7422	VEGF	2.3	2.27	2.1	2.223	vascular endothelial growth factor
	7003	TEAD1	2.4	1.92	2.11	2.143	TEA domain family member 1 SV40 transcriptional enhancer factor
GO:0045321 LEUKOCYTE ACTIVATION (6 genes)
	GENEID	Gene Symbol	LM	SA	SP	Average FC	Gene Name
	51561	IL23A	48.15	30.02	6.7	28.29	interleukin 23 alpha subunit p19
	1906	EDN1	7.76	10.71	3.4	7.29	endothelin 1
	23529	CLCF1	3.33	7.64	2.12	4.363	cardiotrophin-like cytokine
	8740	TNFSF14	5.74	3.83	1.6	3.723	tumor necrosis factor ligand superfamily member 14
	2322	FLT3	3.66	4.59	2.2	3.483	fms-related tyrosine kinase 3
	3697	ITIH1	3.71	3.12	2.05	2.96	inter-alpha globulin inhibitor H1
GO:0001775 CELL ACTIVATION (6 genes)
	GENEID	Gene Symbol	LM	SA	SP	Average FC	Gene Name
	51561	IL23A	48.15	30.02	6.7	28.29	interleukin 23 alpha subunit p19
	1906	EDN1	7.76	10.71	3.4	7.29	endothelin 1
	23529	CLCF1	3.33	7.64	2.12	4.363	cardiotrophin-like cytokine
	8740	TNFSF14	5.74	3.83	1.6	3.723	tumor necrosis factor ligand superfamily member 14
	2322	FLT3	3.66	4.59	2.2	3.483	fms-related tyrosine kinase 3
	3697	ITIH1	3.71	3.12	2.05	2.96	inter-alpha globulin inhibitor H1
GO:0031399 REGULATION OF PROTEIN MODIFICATION PROCESS (6 genes)
	GENEID	Gene Symbol	LM	SA	SP	Average FC	Gene Name
	10411	RAPGEF3	13.85	11.81	5.6	10.42	Rap guanine nucleotide exchange factor GEF 3
	3725	JUN	10.8	12.09	6.35	9.747	v-jun sarcoma virus 17 oncogene homolog avian
	1906	EDN1	7.76	10.71	3.4	7.29	endothelin 1
	9021	SOCS3	6.82	9.9	3.1	6.607	suppressor of cytokine signaling 3
	23529	CLCF1	3.33	7.64	2.12	4.363	cardiotrophin-like cytokine
	983	CDC2	4.64	4.21	2.31	3.72	cell division cycle 2 G1 to S and G2 to M
GO:0043066 NEGATIVE REGULATION OF APOPTOSIS (6 genes)
	GENEID	Gene Symbol	LM	SA	SP	Average FC	Gene Name
	6648	SOD2	10.24	8.61	4.23	7.693	superoxide dismutase 2 mitochondrial
	9021	SOCS3	6.82	9.9	3.1	6.607	suppressor of cytokine signaling 3
	4790	NFKB1	8.03	8.17	3.06	6.42	nuclear factor of kappa light polypeptide gene enhancer in B-cells 1 p105
	23529	CLCF1	3.33	7.64	2.12	4.363	cardiotrophin-like cytokine
	983	CDC2	4.64	4.21	2.31	3.72	cell division cycle 2 G1 to S and G2 to M
	7422	VEGF	2.3	2.27	2.1	2.223	vascular endothelial growth factor
GO:0043069 NEGATIVE REGULATION OF PROGRAMMED CELL DEATH (6 genes)
	GENEID	Gene Symbol	LM	SA	SP	Average FC	Gene Name
	6648	SOD2	10.24	8.61	4.23	7.693	superoxide dismutase 2 mitochondrial
	9021	SOCS3	6.82	9.9	3.1	6.607	suppressor of cytokine signaling 3
	4790	NFKB1	8.03	8.17	3.06	6.42	nuclear factor of kappa light polypeptide gene enhancer in B-cells 1 p105
	23529	CLCF1	3.33	7.64	2.12	4.363	cardiotrophin-like cytokine
	983	CDC2	4.64	4.21	2.31	3.72	cell division cycle 2 G1 to S and G2 to M
	7422	VEGF	2.3	2.27	2.1	2.223	vascular endothelial growth factor
GO:0060548 NEGATIVE REGULATION OF CELL DEATH (6 genes)
	GENEID	Gene Symbol	LM	SA	SP	Average FC	Gene Name
	6648	SOD2	10.24	8.61	4.23	7.693	superoxide dismutase 2 mitochondrial
	9021	SOCS3	6.82	9.9	3.1	6.607	suppressor of cytokine signaling 3
	4790	NFKB1	8.03	8.17	3.06	6.42	nuclear factor of kappa light polypeptide gene enhancer in B-cells 1 p105
	23529	CLCF1	3.33	7.64	2.12	4.363	cardiotrophin-like cytokine
	983	CDC2	4.64	4.21	2.31	3.72	cell division cycle 2 G1 to S and G2 to M
	7422	VEGF	2.3	2.27	2.1	2.223	vascular endothelial growth factor
GO:0045944 POSITIVE REGULATION OF TRANSCRIPTION FROM RNA POLYMERASE II PROMOTER (6 genes)
	GENEID	Gene Symbol	LM	SA	SP	Average FC	Gene Name
	3725	JUN	10.8	12.09	6.35	9.747	v-jun sarcoma virus 17 oncogene homolog avian
	4790	NFKB1	8.03	8.17	3.06	6.42	nuclear factor of kappa light polypeptide gene enhancer in B-cells 1 p105
	6935	TCF8	4.66	2.81	7.11	4.86	transcription factor 8 represses interleukin 2 expression
	3280	HES1	4.65	4.37	2.02	3.68	hairy and enhancer of split 1 Drosophila
	7422	VEGF	2.3	2.27	2.1	2.223	vascular endothelial growth factor
	7003	TEAD1	2.4	1.92	2.11	2.143	TEA domain family member 1 SV40 transcriptional enhancer factor
GO:0006873 CELLULAR ION HOMEOSTASIS (6 genes)
	GENEID	Gene Symbol	LM	SA	SP	Average FC	Gene Name
	3725	JUN	10.8	12.09	6.35	9.747	v-jun sarcoma virus 17 oncogene homolog avian
	6648	SOD2	10.24	8.61	4.23	7.693	superoxide dismutase 2 mitochondrial
	1906	EDN1	7.76	10.71	3.4	7.29	endothelin 1
	51458	RHCG	6.9	8.94	2.55	6.13	Rhesus blood group C glycoprotein
	9076	CLDN1	4.6	4.85	2.59	4.013	claudin 1
	6358	CCL14	3.8	4.33	3.76	3.963	chemokine C-C motif ligand 14
GO:0055082 CELLULAR CHEMICAL HOMEOSTASIS (6 genes)
	GENEID	Gene Symbol	LM	SA	SP	Average FC	Gene Name
	3725	JUN	10.8	12.09	6.35	9.747	v-jun sarcoma virus 17 oncogene homolog avian
	6648	SOD2	10.24	8.61	4.23	7.693	superoxide dismutase 2 mitochondrial
	1906	EDN1	7.76	10.71	3.4	7.29	endothelin 1
	51458	RHCG	6.9	8.94	2.55	6.13	Rhesus blood group C glycoprotein
	9076	CLDN1	4.6	4.85	2.59	4.013	claudin 1
	6358	CCL14	3.8	4.33	3.76	3.963	chemokine C-C motif ligand 14
GO:0050801 ION HOMEOSTASIS (6 genes)
	GENEID	Gene Symbol	LM	SA	SP	Average FC	Gene Name
	3725	JUN	10.8	12.09	6.35	9.747	v-jun sarcoma virus 17 oncogene homolog avian
	6648	SOD2	10.24	8.61	4.23	7.693	superoxide dismutase 2 mitochondrial
	1906	EDN1	7.76	10.71	3.4	7.29	endothelin 1
	51458	RHCG	6.9	8.94	2.55	6.13	Rhesus blood group C glycoprotein
	9076	CLDN1	4.6	4.85	2.59	4.013	claudin 1
	6358	CCL14	3.8	4.33	3.76	3.963	chemokine C-C motif ligand 14
GO:0045893 POSITIVE REGULATION OF TRANSCRIPTION, DNA-DEPENDENT (6 genes)
	GENEID	Gene Symbol	LM	SA	SP	Average FC	Gene Name
	3725	JUN	10.8	12.09	6.35	9.747	v-jun sarcoma virus 17 oncogene homolog avian
	4790	NFKB1	8.03	8.17	3.06	6.42	nuclear factor of kappa light polypeptide gene enhancer in B-cells 1 p105
	6935	TCF8	4.66	2.81	7.11	4.86	transcription factor 8 represses interleukin 2 expression
	3280	HES1	4.65	4.37	2.02	3.68	hairy and enhancer of split 1 Drosophila
	7422	VEGF	2.3	2.27	2.1	2.223	vascular endothelial growth factor
	7003	TEAD1	2.4	1.92	2.11	2.143	TEA domain family member 1 SV40 transcriptional enhancer factor
GO:0051254 POSITIVE REGULATION OF RNA METABOLIC PROCESS (6 genes)
	GENEID	Gene Symbol	LM	SA	SP	Average FC	Gene Name
	3725	JUN	10.8	12.09	6.35	9.747	v-jun sarcoma virus 17 oncogene homolog avian
	4790	NFKB1	8.03	8.17	3.06	6.42	nuclear factor of kappa light polypeptide gene enhancer in B-cells 1 p105
	6935	TCF8	4.66	2.81	7.11	4.86	transcription factor 8 represses interleukin 2 expression
	3280	HES1	4.65	4.37	2.02	3.68	hairy and enhancer of split 1 Drosophila
	7422	VEGF	2.3	2.27	2.1	2.223	vascular endothelial growth factor
	7003	TEAD1	2.4	1.92	2.11	2.143	TEA domain family member 1 SV40 transcriptional enhancer factor
GO:0045941 POSITIVE REGULATION OF TRANSCRIPTION (6 genes)
	GENEID	Gene Symbol	LM	SA	SP	Average FC	Gene Name
	3725	JUN	10.8	12.09	6.35	9.747	v-jun sarcoma virus 17 oncogene homolog avian
	4790	NFKB1	8.03	8.17	3.06	6.42	nuclear factor of kappa light polypeptide gene enhancer in B-cells 1 p105
	6935	TCF8	4.66	2.81	7.11	4.86	transcription factor 8 represses interleukin 2 expression
	3280	HES1	4.65	4.37	2.02	3.68	hairy and enhancer of split 1 Drosophila
	7422	VEGF	2.3	2.27	2.1	2.223	vascular endothelial growth factor
	7003	TEAD1	2.4	1.92	2.11	2.143	TEA domain family member 1 SV40 transcriptional enhancer factor
GO:0010628 POSITIVE REGULATION OF GENE EXPRESSION (6 genes)
	GENEID	Gene Symbol	LM	SA	SP	Average FC	Gene Name
	3725	JUN	10.8	12.09	6.35	9.747	v-jun sarcoma virus 17 oncogene homolog avian
	4790	NFKB1	8.03	8.17	3.06	6.42	nuclear factor of kappa light polypeptide gene enhancer in B-cells 1 p105
	6935	TCF8	4.66	2.81	7.11	4.86	transcription factor 8 represses interleukin 2 expression
	3280	HES1	4.65	4.37	2.02	3.68	hairy and enhancer of split 1 Drosophila
	7422	VEGF	2.3	2.27	2.1	2.223	vascular endothelial growth factor
	7003	TEAD1	2.4	1.92	2.11	2.143	TEA domain family member 1 SV40 transcriptional enhancer factor
GO:0001666 RESPONSE TO HYPOXIA (5 genes)
	GENEID	Gene Symbol	LM	SA	SP	Average FC	Gene Name
	6648	SOD2	10.24	8.61	4.23	7.693	superoxide dismutase 2 mitochondrial
	1906	EDN1	7.76	10.71	3.4	7.29	endothelin 1
	9021	SOCS3	6.82	9.9	3.1	6.607	suppressor of cytokine signaling 3
	481	ATP1B1	2.65	2.04	2.27	2.32	ATPase Na+/K+ transporting beta 1 polypeptide
	7422	VEGF	2.3	2.27	2.1	2.223	vascular endothelial growth factor
GO:0070482 RESPONSE TO OXYGEN LEVELS (5 genes)
	GENEID	Gene Symbol	LM	SA	SP	Average FC	Gene Name
	6648	SOD2	10.24	8.61	4.23	7.693	superoxide dismutase 2 mitochondrial
	1906	EDN1	7.76	10.71	3.4	7.29	endothelin 1
	9021	SOCS3	6.82	9.9	3.1	6.607	suppressor of cytokine signaling 3
	481	ATP1B1	2.65	2.04	2.27	2.32	ATPase Na+/K+ transporting beta 1 polypeptide
	7422	VEGF	2.3	2.27	2.1	2.223	vascular endothelial growth factor
GO:0001932 REGULATION OF PROTEIN AMINO ACID PHOSPHORYLATION (5 genes)
	GENEID	Gene Symbol	LM	SA	SP	Average FC	Gene Name
	10411	RAPGEF3	13.85	11.81	5.6	10.42	Rap guanine nucleotide exchange factor GEF 3
	3725	JUN	10.8	12.09	6.35	9.747	v-jun sarcoma virus 17 oncogene homolog avian
	1906	EDN1	7.76	10.71	3.4	7.29	endothelin 1
	9021	SOCS3	6.82	9.9	3.1	6.607	suppressor of cytokine signaling 3
	23529	CLCF1	3.33	7.64	2.12	4.363	cardiotrophin-like cytokine
GO:0006916 ANTI-APOPTOSIS (5 genes)
	GENEID	Gene Symbol	LM	SA	SP	Average FC	Gene Name
	6648	SOD2	10.24	8.61	4.23	7.693	superoxide dismutase 2 mitochondrial
	9021	SOCS3	6.82	9.9	3.1	6.607	suppressor of cytokine signaling 3
	4790	NFKB1	8.03	8.17	3.06	6.42	nuclear factor of kappa light polypeptide gene enhancer in B-cells 1 p105
	983	CDC2	4.64	4.21	2.31	3.72	cell division cycle 2 G1 to S and G2 to M
	7422	VEGF	2.3	2.27	2.1	2.223	vascular endothelial growth factor
GO:0045596 NEGATIVE REGULATION OF CELL DIFFERENTIATION (5 genes)
	GENEID	Gene Symbol	LM	SA	SP	Average FC	Gene Name
	6648	SOD2	10.24	8.61	4.23	7.693	superoxide dismutase 2 mitochondrial
	6935	TCF8	4.66	2.81	7.11	4.86	transcription factor 8 represses interleukin 2 expression
	3280	HES1	4.65	4.37	2.02	3.68	hairy and enhancer of split 1 Drosophila
	2322	FLT3	3.66	4.59	2.2	3.483	fms-related tyrosine kinase 3
	6696	SPP1	2.93	5.05	1.7	3.227	secreted phosphoprotein 1 osteopontin bone sialoprotein I early T-lymphocyte activation 1
GO:0009991 RESPONSE TO EXTRACELLULAR STIMULUS (5 genes)
	GENEID	Gene Symbol	LM	SA	SP	Average FC	Gene Name
	3725	JUN	10.8	12.09	6.35	9.747	v-jun sarcoma virus 17 oncogene homolog avian
	6648	SOD2	10.24	8.61	4.23	7.693	superoxide dismutase 2 mitochondrial
	9021	SOCS3	6.82	9.9	3.1	6.607	suppressor of cytokine signaling 3
	6696	SPP1	2.93	5.05	1.7	3.227	secreted phosphoprotein 1 osteopontin bone sialoprotein I early T-lymphocyte activation 1
	136	ADORA2B	1.9	1.79	1.72	1.803	adenosine A2b receptor
GO:0035295 TUBE DEVELOPMENT (5 genes)
	GENEID	Gene Symbol	LM	SA	SP	Average FC	Gene Name
	3290	HSD11B1	10.04	20.04	5.73	11.937	hydroxysteroid 11-beta dehydrogenase 1
	1906	EDN1	7.76	10.71	3.4	7.29	endothelin 1
	3280	HES1	4.65	4.37	2.02	3.68	hairy and enhancer of split 1 Drosophila
	3202	HOXA5	2.76	2.07	2.37	2.4	homeo box A5
	7422	VEGF	2.3	2.27	2.1	2.223	vascular endothelial growth factor
GO:0051240 POSITIVE REGULATION OF MULTICELLULAR ORGANISMAL PROCESS (5 genes)
	GENEID	Gene Symbol	LM	SA	SP	Average FC	Gene Name
	1906	EDN1	7.76	10.71	3.4	7.29	endothelin 1
	1735	DIO3	6.83	6.2	3.7	5.577	deiodinase iodothyronine type III
	55655	NALP2	4.72	4.59	2.83	4.047	NACHT leucine rich repeat and PYD containing 2
	6696	SPP1	2.93	5.05	1.7	3.227	secreted phosphoprotein 1 osteopontin bone sialoprotein I early T-lymphocyte activation 1
	136	ADORA2B	1.9	1.79	1.72	1.803	adenosine A2b receptor
GO:0007389 PATTERN SPECIFICATION PROCESS (5 genes)
	GENEID	Gene Symbol	LM	SA	SP	Average FC	Gene Name
	1906	EDN1	7.76	10.71	3.4	7.29	endothelin 1
	6935	TCF8	4.66	2.81	7.11	4.86	transcription factor 8 represses interleukin 2 expression
	3280	HES1	4.65	4.37	2.02	3.68	hairy and enhancer of split 1 Drosophila
	3202	HOXA5	2.76	2.07	2.37	2.4	homeo box A5
	7422	VEGF	2.3	2.27	2.1	2.223	vascular endothelial growth factor
GO:0006954 INFLAMMATORY RESPONSE (5 genes)
	GENEID	Gene Symbol	LM	SA	SP	Average FC	Gene Name
	51561	IL23A	48.15	30.02	6.7	28.29	interleukin 23 alpha subunit p19
	3426	IF	17.07	13.08	6.88	12.343	I factor complement
	4790	NFKB1	8.03	8.17	3.06	6.42	nuclear factor of kappa light polypeptide gene enhancer in B-cells 1 p105
	6355	CCL8	4.06	3.54	2.54	3.38	chemokine C-C motif ligand 8
	6696	SPP1	2.93	5.05	1.7	3.227	secreted phosphoprotein 1 osteopontin bone sialoprotein I early T-lymphocyte activation 1
GO:0009628 RESPONSE TO ABIOTIC STIMULUS (5 genes)
	GENEID	Gene Symbol	LM	SA	SP	Average FC	Gene Name
	3725	JUN	10.8	12.09	6.35	9.747	v-jun sarcoma virus 17 oncogene homolog avian
	6648	SOD2	10.24	8.61	4.23	7.693	superoxide dismutase 2 mitochondrial
	9021	SOCS3	6.82	9.9	3.1	6.607	suppressor of cytokine signaling 3
	9025	RNF8	7.38	6.01	2.98	5.457	ring finger protein C3HC4 type 8
	6489	ST8SIA1	3.47	3.23	2.67	3.123	sialyltransferase 8A alpha-N-acetylneuraminate_ alpha-28-sialyltransferase GD3 synthase
GO:0003018 VASCULAR PROCESS IN CIRCULATORY SYSTEM (4 genes)
	GENEID	Gene Symbol	LM	SA	SP	Average FC	Gene Name
	6648	SOD2	10.24	8.61	4.23	7.693	superoxide dismutase 2 mitochondrial
	1906	EDN1	7.76	10.71	3.4	7.29	endothelin 1
	7422	VEGF	2.3	2.27	2.1	2.223	vascular endothelial growth factor
	136	ADORA2B	1.9	1.79	1.72	1.803	adenosine A2b receptor
GO:0030324 LUNG DEVELOPMENT (4 genes)
	GENEID	Gene Symbol	LM	SA	SP	Average FC	Gene Name
	3290	HSD11B1	10.04	20.04	5.73	11.937	hydroxysteroid 11-beta dehydrogenase 1
	3280	HES1	4.65	4.37	2.02	3.68	hairy and enhancer of split 1 Drosophila
	3202	HOXA5	2.76	2.07	2.37	2.4	homeo box A5
	7422	VEGF	2.3	2.27	2.1	2.223	vascular endothelial growth factor
GO:0030323 RESPIRATORY TUBE DEVELOPMENT (4 genes)
	GENEID	Gene Symbol	LM	SA	SP	Average FC	Gene Name
	3290	HSD11B1	10.04	20.04	5.73	11.937	hydroxysteroid 11-beta dehydrogenase 1
	3280	HES1	4.65	4.37	2.02	3.68	hairy and enhancer of split 1 Drosophila
	3202	HOXA5	2.76	2.07	2.37	2.4	homeo box A5
	7422	VEGF	2.3	2.27	2.1	2.223	vascular endothelial growth factor
GO:0060541 RESPIRATORY SYSTEM DEVELOPMENT (4 genes)
	GENEID	Gene Symbol	LM	SA	SP	Average FC	Gene Name
	3290	HSD11B1	10.04	20.04	5.73	11.937	hydroxysteroid 11-beta dehydrogenase 1
	3280	HES1	4.65	4.37	2.02	3.68	hairy and enhancer of split 1 Drosophila
	3202	HOXA5	2.76	2.07	2.37	2.4	homeo box A5
	7422	VEGF	2.3	2.27	2.1	2.223	vascular endothelial growth factor
GO:0042391 REGULATION OF MEMBRANE POTENTIAL (4 genes)
	GENEID	Gene Symbol	LM	SA	SP	Average FC	Gene Name
	3725	JUN	10.8	12.09	6.35	9.747	v-jun sarcoma virus 17 oncogene homolog avian
	6648	SOD2	10.24	8.61	4.23	7.693	superoxide dismutase 2 mitochondrial
	1906	EDN1	7.76	10.71	3.4	7.29	endothelin 1
	9076	CLDN1	4.6	4.85	2.59	4.013	claudin 1
GO:0032101 REGULATION OF RESPONSE TO EXTERNAL STIMULUS (4 genes)
	GENEID	Gene Symbol	LM	SA	SP	Average FC	Gene Name
	1906	EDN1	7.76	10.71	3.4	7.29	endothelin 1
	6696	SPP1	2.93	5.05	1.7	3.227	secreted phosphoprotein 1 osteopontin bone sialoprotein I early T-lymphocyte activation 1
	7422	VEGF	2.3	2.27	2.1	2.223	vascular endothelial growth factor
	136	ADORA2B	1.9	1.79	1.72	1.803	adenosine A2b receptor
GO:0051241 NEGATIVE REGULATION OF MULTICELLULAR ORGANISMAL PROCESS (4 genes)
	GENEID	Gene Symbol	LM	SA	SP	Average FC	Gene Name
	1906	EDN1	7.76	10.71	3.4	7.29	endothelin 1
	4790	NFKB1	8.03	8.17	3.06	6.42	nuclear factor of kappa light polypeptide gene enhancer in B-cells 1 p105
	7422	VEGF	2.3	2.27	2.1	2.223	vascular endothelial growth factor
	136	ADORA2B	1.9	1.79	1.72	1.803	adenosine A2b receptor
GO:0002694 REGULATION OF LEUKOCYTE ACTIVATION (4 genes)
	GENEID	Gene Symbol	LM	SA	SP	Average FC	Gene Name
	6935	TCF8	4.66	2.81	7.11	4.86	transcription factor 8 represses interleukin 2 expression
	8740	TNFSF14	5.74	3.83	1.6	3.723	tumor necrosis factor ligand superfamily member 14
	2322	FLT3	3.66	4.59	2.2	3.483	fms-related tyrosine kinase 3
	136	ADORA2B	1.9	1.79	1.72	1.803	adenosine A2b receptor
GO:0048568 EMBRYONIC ORGAN DEVELOPMENT (4 genes)
	GENEID	Gene Symbol	LM	SA	SP	Average FC	Gene Name
	1906	EDN1	7.76	10.71	3.4	7.29	endothelin 1
	6935	TCF8	4.66	2.81	7.11	4.86	transcription factor 8 represses interleukin 2 expression
	3202	HOXA5	2.76	2.07	2.37	2.4	homeo box A5
	7422	VEGF	2.3	2.27	2.1	2.223	vascular endothelial growth factor
GO:0050865 REGULATION OF CELL ACTIVATION (4 genes)
	GENEID	Gene Symbol	LM	SA	SP	Average FC	Gene Name
	6935	TCF8	4.66	2.81	7.11	4.86	transcription factor 8 represses interleukin 2 expression
	8740	TNFSF14	5.74	3.83	1.6	3.723	tumor necrosis factor ligand superfamily member 14
	2322	FLT3	3.66	4.59	2.2	3.483	fms-related tyrosine kinase 3
	136	ADORA2B	1.9	1.79	1.72	1.803	adenosine A2b receptor
GO:0003013 CIRCULATORY SYSTEM PROCESS (4 genes)
	GENEID	Gene Symbol	LM	SA	SP	Average FC	Gene Name
	6648	SOD2	10.24	8.61	4.23	7.693	superoxide dismutase 2 mitochondrial
	1906	EDN1	7.76	10.71	3.4	7.29	endothelin 1
	7422	VEGF	2.3	2.27	2.1	2.223	vascular endothelial growth factor
	136	ADORA2B	1.9	1.79	1.72	1.803	adenosine A2b receptor
GO:0008015 BLOOD CIRCULATION (4 genes)
	GENEID	Gene Symbol	LM	SA	SP	Average FC	Gene Name
	6648	SOD2	10.24	8.61	4.23	7.693	superoxide dismutase 2 mitochondrial
	1906	EDN1	7.76	10.71	3.4	7.29	endothelin 1
	7422	VEGF	2.3	2.27	2.1	2.223	vascular endothelial growth factor
	136	ADORA2B	1.9	1.79	1.72	1.803	adenosine A2b receptor
GO:0031667 RESPONSE TO NUTRIENT LEVELS (4 genes)
	GENEID	Gene Symbol	LM	SA	SP	Average FC	Gene Name
	3725	JUN	10.8	12.09	6.35	9.747	v-jun sarcoma virus 17 oncogene homolog avian
	6648	SOD2	10.24	8.61	4.23	7.693	superoxide dismutase 2 mitochondrial
	9021	SOCS3	6.82	9.9	3.1	6.607	suppressor of cytokine signaling 3
	6696	SPP1	2.93	5.05	1.7	3.227	secreted phosphoprotein 1 osteopontin bone sialoprotein I early T-lymphocyte activation 1
GO:0046649 LYMPHOCYTE ACTIVATION (4 genes)
	GENEID	Gene Symbol	LM	SA	SP	Average FC	Gene Name
	51561	IL23A	48.15	30.02	6.7	28.29	interleukin 23 alpha subunit p19
	23529	CLCF1	3.33	7.64	2.12	4.363	cardiotrophin-like cytokine
	8740	TNFSF14	5.74	3.83	1.6	3.723	tumor necrosis factor ligand superfamily member 14
	2322	FLT3	3.66	4.59	2.2	3.483	fms-related tyrosine kinase 3
GO:0008361 REGULATION OF CELL SIZE (4 genes)
	GENEID	Gene Symbol	LM	SA	SP	Average FC	Gene Name
	1906	EDN1	7.76	10.71	3.4	7.29	endothelin 1
	131566	DCBLD2	7.94	5.46	4.59	5.997	discoidin CUB and LCCL domain containing 2
	1466	CSRP2	2.64	8.75	3.66	5.017	cysteine and glycine-rich protein 2
	6696	SPP1	2.93	5.05	1.7	3.227	secreted phosphoprotein 1 osteopontin bone sialoprotein I early T-lymphocyte activation 1
GO:0051050 POSITIVE REGULATION OF TRANSPORT (4 genes)
	GENEID	Gene Symbol	LM	SA	SP	Average FC	Gene Name
	1906	EDN1	7.76	10.71	3.4	7.29	endothelin 1
	55655	NALP2	4.72	4.59	2.83	4.047	NACHT leucine rich repeat and PYD containing 2
	8740	TNFSF14	5.74	3.83	1.6	3.723	tumor necrosis factor ligand superfamily member 14
	136	ADORA2B	1.9	1.79	1.72	1.803	adenosine A2b receptor
GO:0060429 EPITHELIUM DEVELOPMENT (4 genes)
	GENEID	Gene Symbol	LM	SA	SP	Average FC	Gene Name
	3725	JUN	10.8	12.09	6.35	9.747	v-jun sarcoma virus 17 oncogene homolog avian
	51458	RHCG	6.9	8.94	2.55	6.13	Rhesus blood group C glycoprotein
	3202	HOXA5	2.76	2.07	2.37	2.4	homeo box A5
	7422	VEGF	2.3	2.27	2.1	2.223	vascular endothelial growth factor
GO:0007423 SENSORY ORGAN DEVELOPMENT (4 genes)
	GENEID	Gene Symbol	LM	SA	SP	Average FC	Gene Name
	1906	EDN1	7.76	10.71	3.4	7.29	endothelin 1
	6935	TCF8	4.66	2.81	7.11	4.86	transcription factor 8 represses interleukin 2 expression
	3280	HES1	4.65	4.37	2.02	3.68	hairy and enhancer of split 1 Drosophila
	7422	VEGF	2.3	2.27	2.1	2.223	vascular endothelial growth factor
GO:0030097 HEMOPOIESIS (4 genes)
	GENEID	Gene Symbol	LM	SA	SP	Average FC	Gene Name
	6648	SOD2	10.24	8.61	4.23	7.693	superoxide dismutase 2 mitochondrial
	23529	CLCF1	3.33	7.64	2.12	4.363	cardiotrophin-like cytokine
	2322	FLT3	3.66	4.59	2.2	3.483	fms-related tyrosine kinase 3
	7422	VEGF	2.3	2.27	2.1	2.223	vascular endothelial growth factor
GO:0048584 POSITIVE REGULATION OF RESPONSE TO STIMULUS (4 genes)
	GENEID	Gene Symbol	LM	SA	SP	Average FC	Gene Name
	3426	IF	17.07	13.08	6.88	12.343	I factor complement
	9025	RNF8	7.38	6.01	2.98	5.457	ring finger protein C3HC4 type 8
	7422	VEGF	2.3	2.27	2.1	2.223	vascular endothelial growth factor
	136	ADORA2B	1.9	1.79	1.72	1.803	adenosine A2b receptor
GO:0002684 POSITIVE REGULATION OF IMMUNE SYSTEM PROCESS (4 genes)
	GENEID	Gene Symbol	LM	SA	SP	Average FC	Gene Name
	3426	IF	17.07	13.08	6.88	12.343	I factor complement
	8740	TNFSF14	5.74	3.83	1.6	3.723	tumor necrosis factor ligand superfamily member 14
	7422	VEGF	2.3	2.27	2.1	2.223	vascular endothelial growth factor
	136	ADORA2B	1.9	1.79	1.72	1.803	adenosine A2b receptor
GO:0060341 REGULATION OF CELLULAR LOCALIZATION (4 genes)
	GENEID	Gene Symbol	LM	SA	SP	Average FC	Gene Name
	1906	EDN1	7.76	10.71	3.4	7.29	endothelin 1
	55655	NALP2	4.72	4.59	2.83	4.047	NACHT leucine rich repeat and PYD containing 2
	8740	TNFSF14	5.74	3.83	1.6	3.723	tumor necrosis factor ligand superfamily member 14
	136	ADORA2B	1.9	1.79	1.72	1.803	adenosine A2b receptor
GO:0048534 HEMOPOIETIC OR LYMPHOID ORGAN DEVELOPMENT (4 genes)
	GENEID	Gene Symbol	LM	SA	SP	Average FC	Gene Name
	6648	SOD2	10.24	8.61	4.23	7.693	superoxide dismutase 2 mitochondrial
	23529	CLCF1	3.33	7.64	2.12	4.363	cardiotrophin-like cytokine
	2322	FLT3	3.66	4.59	2.2	3.483	fms-related tyrosine kinase 3
	7422	VEGF	2.3	2.27	2.1	2.223	vascular endothelial growth factor
GO:0015695 ORGANIC CATION TRANSPORT (3 genes)
	GENEID	Gene Symbol	LM	SA	SP	Average FC	Gene Name
	9389	SLC22A14	10.41	9.29	5.4	8.367	solute carrier family 22 organic cation transporter member 14
	51458	RHCG	6.9	8.94	2.55	6.13	Rhesus blood group C glycoprotein
	788	SLC25A20	3.72	3.69	2.55	3.32	solute carrier family 25 carnitine/acylcarnitine translocase member 20
GO:0048661 POSITIVE REGULATION OF SMOOTH MUSCLE CELL PROLIFERATION (3 genes)
	GENEID	Gene Symbol	LM	SA	SP	Average FC	Gene Name
	3725	JUN	10.8	12.09	6.35	9.747	v-jun sarcoma virus 17 oncogene homolog avian
	1906	EDN1	7.76	10.71	3.4	7.29	endothelin 1
	7422	VEGF	2.3	2.27	2.1	2.223	vascular endothelial growth factor
GO:0048660 REGULATION OF SMOOTH MUSCLE CELL PROLIFERATION (3 genes)
	GENEID	Gene Symbol	LM	SA	SP	Average FC	Gene Name
	3725	JUN	10.8	12.09	6.35	9.747	v-jun sarcoma virus 17 oncogene homolog avian
	1906	EDN1	7.76	10.71	3.4	7.29	endothelin 1
	7422	VEGF	2.3	2.27	2.1	2.223	vascular endothelial growth factor
GO:0050880 REGULATION OF BLOOD VESSEL SIZE (3 genes)
	GENEID	Gene Symbol	LM	SA	SP	Average FC	Gene Name
	6648	SOD2	10.24	8.61	4.23	7.693	superoxide dismutase 2 mitochondrial
	1906	EDN1	7.76	10.71	3.4	7.29	endothelin 1
	136	ADORA2B	1.9	1.79	1.72	1.803	adenosine A2b receptor
GO:0035150 REGULATION OF TUBE SIZE (3 genes)
	GENEID	Gene Symbol	LM	SA	SP	Average FC	Gene Name
	6648	SOD2	10.24	8.61	4.23	7.693	superoxide dismutase 2 mitochondrial
	1906	EDN1	7.76	10.71	3.4	7.29	endothelin 1
	136	ADORA2B	1.9	1.79	1.72	1.803	adenosine A2b receptor
GO:0010212 RESPONSE TO IONIZING RADIATION (3 genes)
	GENEID	Gene Symbol	LM	SA	SP	Average FC	Gene Name
	6648	SOD2	10.24	8.61	4.23	7.693	superoxide dismutase 2 mitochondrial
	9021	SOCS3	6.82	9.9	3.1	6.607	suppressor of cytokine signaling 3
	9025	RNF8	7.38	6.01	2.98	5.457	ring finger protein C3HC4 type 8
GO:0008643 CARBOHYDRATE TRANSPORT (3 genes)
	GENEID	Gene Symbol	LM	SA	SP	Average FC	Gene Name
	1906	EDN1	7.76	10.71	3.4	7.29	endothelin 1
	6515	SLC2A3	2.04	2.57	2.36	2.323	solute carrier family 2 facilitated glucose transporter member 3
	11182	SLC2A6	2.48	2.46	2	2.313	solute carrier family 2 facilitated glucose transporter member 6
GO:0048754 BRANCHING MORPHOGENESIS OF A TUBE (3 genes)
	GENEID	Gene Symbol	LM	SA	SP	Average FC	Gene Name
	1906	EDN1	7.76	10.71	3.4	7.29	endothelin 1
	3202	HOXA5	2.76	2.07	2.37	2.4	homeo box A5
	7422	VEGF	2.3	2.27	2.1	2.223	vascular endothelial growth factor
GO:0001763 MORPHOGENESIS OF A BRANCHING STRUCTURE (3 genes)
	GENEID	Gene Symbol	LM	SA	SP	Average FC	Gene Name
	1906	EDN1	7.76	10.71	3.4	7.29	endothelin 1
	3202	HOXA5	2.76	2.07	2.37	2.4	homeo box A5
	7422	VEGF	2.3	2.27	2.1	2.223	vascular endothelial growth factor
GO:0051216 CARTILAGE DEVELOPMENT (3 genes)
	GENEID	Gene Symbol	LM	SA	SP	Average FC	Gene Name
	1906	EDN1	7.76	10.71	3.4	7.29	endothelin 1
	6935	TCF8	4.66	2.81	7.11	4.86	transcription factor 8 represses interleukin 2 expression
	3202	HOXA5	2.76	2.07	2.37	2.4	homeo box A5
GO:0080135 REGULATION OF CELLULAR RESPONSE TO STRESS (3 genes)
	GENEID	Gene Symbol	LM	SA	SP	Average FC	Gene Name
	1906	EDN1	7.76	10.71	3.4	7.29	endothelin 1
	9025	RNF8	7.38	6.01	2.98	5.457	ring finger protein C3HC4 type 8
	6696	SPP1	2.93	5.05	1.7	3.227	secreted phosphoprotein 1 osteopontin bone sialoprotein I early T-lymphocyte activation 1
GO:0051047 POSITIVE REGULATION OF SECRETION (3 genes)
	GENEID	Gene Symbol	LM	SA	SP	Average FC	Gene Name
	1906	EDN1	7.76	10.71	3.4	7.29	endothelin 1
	55655	NALP2	4.72	4.59	2.83	4.047	NACHT leucine rich repeat and PYD containing 2
	136	ADORA2B	1.9	1.79	1.72	1.803	adenosine A2b receptor
GO:0007568 AGING (3 genes)
	GENEID	Gene Symbol	LM	SA	SP	Average FC	Gene Name
	3725	JUN	10.8	12.09	6.35	9.747	v-jun sarcoma virus 17 oncogene homolog avian
	6648	SOD2	10.24	8.61	4.23	7.693	superoxide dismutase 2 mitochondrial
	9021	SOCS3	6.82	9.9	3.1	6.607	suppressor of cytokine signaling 3
GO:0006790 SULFUR METABOLIC PROCESS (3 genes)
	GENEID	Gene Symbol	LM	SA	SP	Average FC	Gene Name
	6648	SOD2	10.24	8.61	4.23	7.693	superoxide dismutase 2 mitochondrial
	114112	TXNRD3	4.15	3.55	2.01	3.237	thioredoxin reductase 3
	10560	SLC19A2	2.1	2.45	2.9	2.483	solute carrier family 19 thiamine transporter member 2
GO:0042110 T CELL ACTIVATION (3 genes)
	GENEID	Gene Symbol	LM	SA	SP	Average FC	Gene Name
	51561	IL23A	48.15	30.02	6.7	28.29	interleukin 23 alpha subunit p19
	8740	TNFSF14	5.74	3.83	1.6	3.723	tumor necrosis factor ligand superfamily member 14
	2322	FLT3	3.66	4.59	2.2	3.483	fms-related tyrosine kinase 3
GO:0010595 POSITIVE REGULATION OF ENDOTHELIAL CELL MIGRATION (2 genes)
	GENEID	Gene Symbol	LM	SA	SP	Average FC	Gene Name
	1906	EDN1	7.76	10.71	3.4	7.29	endothelin 1
	7422	VEGF	2.3	2.27	2.1	2.223	vascular endothelial growth factor
GO:0045124 REGULATION OF BONE RESORPTION (2 genes)
	GENEID	Gene Symbol	LM	SA	SP	Average FC	Gene Name
	6696	SPP1	2.93	5.05	1.7	3.227	secreted phosphoprotein 1 osteopontin bone sialoprotein I early T-lymphocyte activation 1
	7422	VEGF	2.3	2.27	2.1	2.223	vascular endothelial growth factor
GO:0046850 REGULATION OF BONE REMODELING (2 genes)
	GENEID	Gene Symbol	LM	SA	SP	Average FC	Gene Name
	6696	SPP1	2.93	5.05	1.7	3.227	secreted phosphoprotein 1 osteopontin bone sialoprotein I early T-lymphocyte activation 1
	7422	VEGF	2.3	2.27	2.1	2.223	vascular endothelial growth factor
GO:0010464 REGULATION OF MESENCHYMAL CELL PROLIFERATION (2 genes)
	GENEID	Gene Symbol	LM	SA	SP	Average FC	Gene Name
	6935	TCF8	4.66	2.81	7.11	4.86	transcription factor 8 represses interleukin 2 expression
	7422	VEGF	2.3	2.27	2.1	2.223	vascular endothelial growth factor
GO:0034103 REGULATION OF TISSUE REMODELING (2 genes)
	GENEID	Gene Symbol	LM	SA	SP	Average FC	Gene Name
	6696	SPP1	2.93	5.05	1.7	3.227	secreted phosphoprotein 1 osteopontin bone sialoprotein I early T-lymphocyte activation 1
	7422	VEGF	2.3	2.27	2.1	2.223	vascular endothelial growth factor
GO:0001836 RELEASE OF CYTOCHROME C FROM MITOCHONDRIA (2 genes)
	GENEID	Gene Symbol	LM	SA	SP	Average FC	Gene Name
	3725	JUN	10.8	12.09	6.35	9.747	v-jun sarcoma virus 17 oncogene homolog avian
	6648	SOD2	10.24	8.61	4.23	7.693	superoxide dismutase 2 mitochondrial
GO:0001569 PATTERNING OF BLOOD VESSELS (2 genes)
	GENEID	Gene Symbol	LM	SA	SP	Average FC	Gene Name
	1906	EDN1	7.76	10.71	3.4	7.29	endothelin 1
	7422	VEGF	2.3	2.27	2.1	2.223	vascular endothelial growth factor
GO:0045429 POSITIVE REGULATION OF NITRIC OXIDE BIOSYNTHETIC PROCESS (2 genes)
	GENEID	Gene Symbol	LM	SA	SP	Average FC	Gene Name
	6648	SOD2	10.24	8.61	4.23	7.693	superoxide dismutase 2 mitochondrial
	1906	EDN1	7.76	10.71	3.4	7.29	endothelin 1
GO:0010332 RESPONSE TO GAMMA RADIATION (2 genes)
	GENEID	Gene Symbol	LM	SA	SP	Average FC	Gene Name
	6648	SOD2	10.24	8.61	4.23	7.693	superoxide dismutase 2 mitochondrial
	9021	SOCS3	6.82	9.9	3.1	6.607	suppressor of cytokine signaling 3
GO:0051180 VITAMIN TRANSPORT (2 genes)
	GENEID	Gene Symbol	LM	SA	SP	Average FC	Gene Name
	788	SLC25A20	3.72	3.69	2.55	3.32	solute carrier family 25 carnitine/acylcarnitine translocase member 20
	10560	SLC19A2	2.1	2.45	2.9	2.483	solute carrier family 19 thiamine transporter member 2

## Sheet: Commonly Down- GO Classified
Commonly downregulated genes
GO:0006350 TRANSCRIPTION (8 genes)
	GENEID	Gene Symbol	LM	SA	SP	Average FC	Gene Name
	80818	ZNF436	-7.57	-4.44	-2.72	-4.91	zinc finger protein 436
	1050	CEBPA	-6.23	-4.57	-2.19	-4.33	CCAAT/enhancer binding protein C/EBP alpha
	10773	ZNF482	-5.98	-4	-2.11	-4.03	zinc finger protein 482
	57567	ZNF319	-3.37	-4.39	-2.36	-3.373	zinc finger protein 319
	7728	ZNF175	-4.5	-3.25	-2.27	-3.34	zinc finger protein 175
	79891	ZNF671	-4.43	-3.17	-2.39	-3.33	hypothetical protein FLJ23506
	7568	ZNF20	-3.62	-3.8	-2.41	-3.277	zinc finger protein 20 KOX 13
	57547	ZNF624	-3.72	-3.29	-2.26	-3.09	zinc finger protein 624
GO:0043632 MODIFICATION-DEPENDENT MACROMOLECULE CATABOLIC PROCESS (5 genes)
	GENEID	Gene Symbol	LM	SA	SP	Average FC	Gene Name
	54554	WDR5B	-8.71	-6.9	-2.98	-6.197	WD repeat domain 5B
	10116	FEM1B	-7.2	-3.67	-2.34	-4.403	fem-1 homolog b C. elegans
	26224	FBXL3	-4.67	-4.09	-3.01	-3.923	F-box and leucine-rich repeat protein 3
	5718	PSMD12	-4.91	-3.51	-1.95	-3.457	proteasome prosome macropain 26S subunit non-ATPase 12
	9655	SOCS5	-2.85	-2.29	-2.33	-2.49	suppressor of cytokine signaling 5
GO:0019941 MODIFICATION-DEPENDENT PROTEIN CATABOLIC PROCESS (5 genes)
	GENEID	Gene Symbol	LM	SA	SP	Average FC	Gene Name
	54554	WDR5B	-8.71	-6.9	-2.98	-6.197	WD repeat domain 5B
	10116	FEM1B	-7.2	-3.67	-2.34	-4.403	fem-1 homolog b C. elegans
	26224	FBXL3	-4.67	-4.09	-3.01	-3.923	F-box and leucine-rich repeat protein 3
	5718	PSMD12	-4.91	-3.51	-1.95	-3.457	proteasome prosome macropain 26S subunit non-ATPase 12
	9655	SOCS5	-2.85	-2.29	-2.33	-2.49	suppressor of cytokine signaling 5
GO:0051603 PROTEOLYSIS INVOLVED IN CELLULAR PROTEIN CATABOLIC PROCESS (5 genes)
	GENEID	Gene Symbol	LM	SA	SP	Average FC	Gene Name
	54554	WDR5B	-8.71	-6.9	-2.98	-6.197	WD repeat domain 5B
	10116	FEM1B	-7.2	-3.67	-2.34	-4.403	fem-1 homolog b C. elegans
	26224	FBXL3	-4.67	-4.09	-3.01	-3.923	F-box and leucine-rich repeat protein 3
	5718	PSMD12	-4.91	-3.51	-1.95	-3.457	proteasome prosome macropain 26S subunit non-ATPase 12
	9655	SOCS5	-2.85	-2.29	-2.33	-2.49	suppressor of cytokine signaling 5
GO:0044257 CELLULAR PROTEIN CATABOLIC PROCESS (5 genes)
	GENEID	Gene Symbol	LM	SA	SP	Average FC	Gene Name
	54554	WDR5B	-8.71	-6.9	-2.98	-6.197	WD repeat domain 5B
	10116	FEM1B	-7.2	-3.67	-2.34	-4.403	fem-1 homolog b C. elegans
	26224	FBXL3	-4.67	-4.09	-3.01	-3.923	F-box and leucine-rich repeat protein 3
	5718	PSMD12	-4.91	-3.51	-1.95	-3.457	proteasome prosome macropain 26S subunit non-ATPase 12
	9655	SOCS5	-2.85	-2.29	-2.33	-2.49	suppressor of cytokine signaling 5
GO:0030163 PROTEIN CATABOLIC PROCESS (5 genes)
	GENEID	Gene Symbol	LM	SA	SP	Average FC	Gene Name
	54554	WDR5B	-8.71	-6.9	-2.98	-6.197	WD repeat domain 5B
	10116	FEM1B	-7.2	-3.67	-2.34	-4.403	fem-1 homolog b C. elegans
	26224	FBXL3	-4.67	-4.09	-3.01	-3.923	F-box and leucine-rich repeat protein 3
	5718	PSMD12	-4.91	-3.51	-1.95	-3.457	proteasome prosome macropain 26S subunit non-ATPase 12
	9655	SOCS5	-2.85	-2.29	-2.33	-2.49	suppressor of cytokine signaling 5
GO:0044265 CELLULAR MACROMOLECULE CATABOLIC PROCESS (5 genes)
	GENEID	Gene Symbol	LM	SA	SP	Average FC	Gene Name
	54554	WDR5B	-8.71	-6.9	-2.98	-6.197	WD repeat domain 5B
	10116	FEM1B	-7.2	-3.67	-2.34	-4.403	fem-1 homolog b C. elegans
	26224	FBXL3	-4.67	-4.09	-3.01	-3.923	F-box and leucine-rich repeat protein 3
	5718	PSMD12	-4.91	-3.51	-1.95	-3.457	proteasome prosome macropain 26S subunit non-ATPase 12
	9655	SOCS5	-2.85	-2.29	-2.33	-2.49	suppressor of cytokine signaling 5
GO:0009057 MACROMOLECULE CATABOLIC PROCESS (5 genes)
	GENEID	Gene Symbol	LM	SA	SP	Average FC	Gene Name
	54554	WDR5B	-8.71	-6.9	-2.98	-6.197	WD repeat domain 5B
	10116	FEM1B	-7.2	-3.67	-2.34	-4.403	fem-1 homolog b C. elegans
	26224	FBXL3	-4.67	-4.09	-3.01	-3.923	F-box and leucine-rich repeat protein 3
	5718	PSMD12	-4.91	-3.51	-1.95	-3.457	proteasome prosome macropain 26S subunit non-ATPase 12
	9655	SOCS5	-2.85	-2.29	-2.33	-2.49	suppressor of cytokine signaling 5
GO:0006892 POST-GOLGI VESICLE-MEDIATED TRANSPORT (2 genes)
	GENEID	Gene Symbol	LM	SA	SP	Average FC	Gene Name
	55330	CNO	-4.49	-4.6	-1.96	-3.683	cappuccino
	63915	MUTED	-3.57	-2.66	-2.42	-2.883	muted homolog mouse
