# Supplementary material for: Gram-positive pathogenic bacteria induce a common early response in human monocytes
Source: BMC Microbiol. 2010 Nov 2;10:275. doi: 10.1186/1471-2180-10-275 (PMC2988769; doi:10.1186/1471-2180-10-275)
Supplement: Additional file 14 — Excel work sheet S2. Most and least variable genes in the none challenged cells classified by Gene Ontology. [file 1471-2180-10-275-S14.XLS]

## Sheet: Most Variable Genes
Most Variable Genes
GO:0006952 DEFENSE RESPONSE (10 genes)
	hypothetical LOC100131909; adenosine A2b receptor
	defensin, beta 1
	inhibin, beta A
	pro-platelet basic protein (chemokine (C-X-C motif) ligand 7)
	secreted phosphoprotein 1
	transferrin
	glutamate receptor, metabotropic 7
	apolipoprotein L, 1
	complement component 1, q subcomponent, B chain
	interleukin 18 receptor accessory protein
GO:0032844 REGULATION OF HOMEOSTATIC PROCESS (4 genes)
	inhibin, beta A
	secreted phosphoprotein 1
	transferrin
	inhibitor of Bruton agammaglobulinemia tyrosine kinase
GO:0008277 REGULATION OF G-PROTEIN COUPLED RECEPTOR PROTEIN SIGNALING PATHWAY (3 genes)
	regulator of G-protein signaling 20
	guanine nucleotide binding protein (G protein), gamma 4
	regulator of G-protein signaling 16
GO:0051051 NEGATIVE REGULATION OF TRANSPORT (4 genes)
	protein kinase C and casein kinase substrate in neurons 3
	inhibin, beta A
	solute carrier family 15 (oligopeptide transporter), member 1
	glutamate receptor, metabotropic 7
GO:0045087 INNATE IMMUNE RESPONSE (4 genes)
	defensin, beta 1
	apolipoprotein L, 1
	complement component 1, q subcomponent, B chain
	interleukin 18 receptor accessory protein
GO:0006869 LIPID TRANSPORT (4 genes)
	ATPase, aminophospholipid transporter (APLT), class I, type 8A, member 1
	sterol carrier protein 2
	apolipoprotein L, 1
	oxysterol binding protein-like 8
GO:0045765 REGULATION OF ANGIOGENESIS (3 genes)
	hypothetical LOC100131909; adenosine A2b receptor
	platelet factor 4
	collagen, type IV, alpha 2
GO:0010876 LIPID LOCALIZATION (4 genes)
	ATPase, aminophospholipid transporter (APLT), class I, type 8A, member 1
	sterol carrier protein 2
	apolipoprotein L, 1
	oxysterol binding protein-like 8
GO:0043062 EXTRACELLULAR STRUCTURE ORGANIZATION (4 genes)
	protocadherin beta 5
	neurexin 1
	collagen, type XI, alpha 1
	collagen, type IV, alpha 2
GO:0045649 REGULATION OF MACROPHAGE DIFFERENTIATION (2 genes)
	inhibin, beta A
	platelet factor 4
GO:0044057 REGULATION OF SYSTEM PROCESS (5 genes)
	hypothetical LOC100131909; adenosine A2b receptor
	somatostatin receptor 2
	leucine zipper, putative tumor suppressor 1
	inhibin, beta A
	transferrin
GO:0048545 RESPONSE TO STEROID HORMONE STIMULUS (4 genes)
	secreted phosphoprotein 1
	solute carrier family 9 (sodium/hydrogen exchanger), member 3
	aldehyde dehydrogenase 2 family (mitochondrial)
	complement component 1, q subcomponent, B chain
GO:0031344 REGULATION OF CELL PROJECTION ORGANIZATION (3 genes)
	leucine zipper, putative tumor suppressor 1
	secreted phosphoprotein 1
	CDC42 effector protein (Rho GTPase binding) 2
GO:0030308 NEGATIVE REGULATION OF CELL GROWTH (3 genes)
	inhibin, beta A
	secreted phosphoprotein 1
	guanine nucleotide binding protein (G protein), gamma 4
GO:0051046 REGULATION OF SECRETION (4 genes)
	hypothetical LOC100131909; adenosine A2b receptor
	N-ethylmaleimide-sensitive factor
	inhibin, beta A
	glutamate receptor, metabotropic 7
GO:0060627 REGULATION OF VESICLE-MEDIATED TRANSPORT (3 genes)
	hypothetical LOC100131909; adenosine A2b receptor
	protein kinase C and casein kinase substrate in neurons 3
	N-ethylmaleimide-sensitive factor
GO:0045761 REGULATION OF ADENYLATE CYCLASE ACTIVITY (3 genes)
	hypothetical LOC100131909; adenosine A2b receptor
	somatostatin receptor 2
	glutamate receptor, metabotropic 7
GO:0007166 CELL SURFACE RECEPTOR LINKED SIGNAL TRANSDUCTION (15 genes)
	hypothetical LOC100131909; adenosine A2b receptor
	defensin, beta 1
	somatostatin receptor 2
	inhibin, beta A
	vav 3 guanine nucleotide exchange factor
	interleukin 18 receptor accessory protein
	diacylglycerol kinase, alpha 80kDa
	tumor-associated calcium signal transducer 2
	A kinase (PRKA) anchor protein 12
	pro-platelet basic protein (chemokine (C-X-C motif) ligand 7)
	frizzled homolog 9 (Drosophila)
	platelet factor 4
	glutamate receptor, metabotropic 7
	guanine nucleotide binding protein (G protein), gamma 4
	inversin
GO:0045792 NEGATIVE REGULATION OF CELL SIZE (3 genes)
	inhibin, beta A
	secreted phosphoprotein 1
	guanine nucleotide binding protein (G protein), gamma 4
GO:0031279 REGULATION OF CYCLASE ACTIVITY (3 genes)
	hypothetical LOC100131909; adenosine A2b receptor
	somatostatin receptor 2
	glutamate receptor, metabotropic 7
GO:0051339 REGULATION OF LYASE ACTIVITY (3 genes)
	hypothetical LOC100131909; adenosine A2b receptor
	somatostatin receptor 2
	glutamate receptor, metabotropic 7
GO:0030817 REGULATION OF CAMP BIOSYNTHETIC PROCESS (3 genes)
	hypothetical LOC100131909; adenosine A2b receptor
	somatostatin receptor 2
	glutamate receptor, metabotropic 7
GO:0030814 REGULATION OF CAMP METABOLIC PROCESS (3 genes)
	hypothetical LOC100131909; adenosine A2b receptor
	somatostatin receptor 2
	glutamate receptor, metabotropic 7

## Sheet: Least Variable Genes
Least Variable Genes
GO:0030900 FOREBRAIN DEVELOPMENT (5 genes)
	platelet-activating factor acetylhydrolase, isoform Ib, subunit 1 (45kDa)
	presenilin 1
	numb homolog (Drosophila)
	tuberous sclerosis 1
	deleted in liver cancer 1
GO:0021987 CEREBRAL CORTEX DEVELOPMENT (3 genes)
	platelet-activating factor acetylhydrolase, isoform Ib, subunit 1 (45kDa)
	presenilin 1
	tuberous sclerosis 1
GO:0007010 CYTOSKELETON ORGANIZATION (7 genes)
	platelet-activating factor acetylhydrolase, isoform Ib, subunit 1 (45kDa)
	tenascin XB; tenascin XA pseudogene
	desmin
	NCK interacting protein with SH3 domain
	NCK adaptor protein 2
	deleted in liver cancer 1
	formin-like 1
GO:0021543 PALLIUM DEVELOPMENT (3 genes)
	platelet-activating factor acetylhydrolase, isoform Ib, subunit 1 (45kDa)
	presenilin 1
	tuberous sclerosis 1
GO:0007155 CELL ADHESION (9 genes)
	presenilin 1
	embryonal Fyn-associated substrate
	polycystic kidney disease 1 (autosomal dominant)
	tenascin XB; tenascin XA pseudogene
	syndecan 3
	tuberous sclerosis 1
	deleted in liver cancer 1
	integrin, alpha L (antigen CD11A (p180), lymphocyte function-associated antigen 1; alpha polypeptide)
	collagen, type XI, alpha 2
GO:0022610 BIOLOGICAL ADHESION (9 genes)
	presenilin 1
	embryonal Fyn-associated substrate
	polycystic kidney disease 1 (autosomal dominant)
	tenascin XB; tenascin XA pseudogene
	syndecan 3
	tuberous sclerosis 1
	deleted in liver cancer 1
	integrin, alpha L (antigen CD11A (p180), lymphocyte function-associated antigen 1; alpha polypeptide)
	collagen, type XI, alpha 2
GO:0035295 TUBE DEVELOPMENT (5 genes)
	presenilin 1
	CCAAT/enhancer binding protein (C/EBP), alpha
	tuberous sclerosis 1
	fibroblast growth factor 1 (acidic)
	deleted in liver cancer 1
GO:0009792 EMBRYONIC DEVELOPMENT ENDING IN BIRTH OR EGG HATCHING (6 genes)
	cytochrome P450, family 1, subfamily A, polypeptide 1
	presenilin 1
	polycystic kidney disease 1 (autosomal dominant)
	CCAAT/enhancer binding protein (C/EBP), alpha
	tuberous sclerosis 1
	deleted in liver cancer 1
GO:0030036 ACTIN CYTOSKELETON ORGANIZATION (5 genes)
	platelet-activating factor acetylhydrolase, isoform Ib, subunit 1 (45kDa)
	tenascin XB; tenascin XA pseudogene
	NCK adaptor protein 2
	deleted in liver cancer 1
	formin-like 1
GO:0010605 NEGATIVE REGULATION OF MACROMOLECULE METABOLIC PROCESS (9 genes)
	zinc fingers and homeoboxes 1
	presenilin 1
	signal recognition particle 9-like 1; signal recognition particle 9kDa
	CCAAT/enhancer binding protein (C/EBP), alpha
	MYST histone acetyltransferase 1
	tuberous sclerosis 1
	ubiquitin-conjugating enzyme E2I (UBC9 homolog, yeast)
	proteasome (prosome, macropain) 26S subunit, non-ATPase, 14
	CCCTC-binding factor (zinc finger protein)
GO:0030029 ACTIN FILAMENT-BASED PROCESS (5 genes)
	platelet-activating factor acetylhydrolase, isoform Ib, subunit 1 (45kDa)
	tenascin XB; tenascin XA pseudogene
	NCK adaptor protein 2
	deleted in liver cancer 1
	formin-like 1
GO:0008285 NEGATIVE REGULATION OF CELL PROLIFERATION (6 genes)
	runt-related transcription factor 3
	CCR4-NOT transcription complex, subunit 8
	CCAAT/enhancer binding protein (C/EBP), alpha
	tuberous sclerosis 1
	NCK adaptor protein 2
	deleted in liver cancer 1
GO:0021537 TELENCEPHALON DEVELOPMENT (3 genes)
	platelet-activating factor acetylhydrolase, isoform Ib, subunit 1 (45kDa)
	presenilin 1
	tuberous sclerosis 1
GO:0046907 INTRACELLULAR TRANSPORT (8 genes)
	adaptor-related protein complex 3, sigma 1 subunit
	platelet-activating factor acetylhydrolase, isoform Ib, subunit 1 (45kDa)
	presenilin 1
	signal recognition particle 9-like 1; signal recognition particle 9kDa
	vacuolar protein sorting 4 homolog B (S. cerevisiae)
	tuberous sclerosis 1
	NCK interacting protein with SH3 domain
	karyopherin alpha 1 (importin alpha 5)
GO:0021915 NEURAL TUBE DEVELOPMENT (3 genes)
	presenilin 1
	tuberous sclerosis 1
	deleted in liver cancer 1
GO:0043062 EXTRACELLULAR STRUCTURE ORGANIZATION (4 genes)
	sparc/osteonectin, cwcv and kazal-like domains proteoglycan (testican) 2
	tenascin XB; tenascin XA pseudogene
	tuberous sclerosis 1
	collagen, type XI, alpha 2
GO:0006575 CELLULAR AMINO ACID DERIVATIVE METABOLIC PROCESS (4 genes)
	platelet-activating factor acetylhydrolase, isoform Ib, subunit 1 (45kDa)
	amine oxidase, copper containing 2 (retina-specific)
	ethanolamine kinase 1
	cytochrome P450, family 1, subfamily A, polypeptide 1
GO:0010558 NEGATIVE REGULATION OF MACROMOLECULE BIOSYNTHETIC PROCESS (7 genes)
	zinc fingers and homeoboxes 1
	signal recognition particle 9-like 1; signal recognition particle 9kDa
	CCAAT/enhancer binding protein (C/EBP), alpha
	MYST histone acetyltransferase 1
	tuberous sclerosis 1
	ubiquitin-conjugating enzyme E2I (UBC9 homolog, yeast)
	CCCTC-binding factor (zinc finger protein)
GO:0046700 HETEROCYCLE CATABOLIC PROCESS (3 genes)
	cytochrome P450, family 1, subfamily A, polypeptide 1
	vacuolar protein sorting 4 homolog B (S. cerevisiae)
	aldehyde dehydrogenase 4 family, member A1
GO:0031327 NEGATIVE REGULATION OF CELLULAR BIOSYNTHETIC PROCESS (7 genes)
	zinc fingers and homeoboxes 1
	signal recognition particle 9-like 1; signal recognition particle 9kDa
	CCAAT/enhancer binding protein (C/EBP), alpha
	MYST histone acetyltransferase 1
	tuberous sclerosis 1
	ubiquitin-conjugating enzyme E2I (UBC9 homolog, yeast)
	CCCTC-binding factor (zinc finger protein)
GO:0032269 NEGATIVE REGULATION OF CELLULAR PROTEIN METABOLIC PROCESS (4 genes)
	presenilin 1
	signal recognition particle 9-like 1; signal recognition particle 9kDa
	tuberous sclerosis 1
	proteasome (prosome, macropain) 26S subunit, non-ATPase, 14
GO:0010604 POSITIVE REGULATION OF MACROMOLECULE METABOLIC PROCESS (9 genes)
	MMS19 nucleotide excision repair homolog (S. cerevisiae)
	presenilin 1
	CCAAT/enhancer binding protein (C/EBP), alpha
	MYST histone acetyltransferase 1
	protein phosphatase 1A (formerly 2C), magnesium-dependent, alpha isoform
	mediator complex subunit 6
	proteasome (prosome, macropain) 26S subunit, non-ATPase, 14
	CCCTC-binding factor (zinc finger protein)
	deleted in liver cancer 1
GO:0007059 CHROMOSOME SEGREGATION (3 genes)
	presenilin 1
	ubiquitin-conjugating enzyme E2I (UBC9 homolog, yeast)
	CCCTC-binding factor (zinc finger protein)
GO:0006607 NLS-BEARING SUBSTRATE IMPORT INTO NUCLEUS (2 genes)
	NCK interacting protein with SH3 domain
	karyopherin alpha 1 (importin alpha 5)
GO:0002286 T CELL ACTIVATION DURING IMMUNE RESPONSE (2 genes)
	presenilin 1
	integrin, alpha L (antigen CD11A (p180), lymphocyte function-associated antigen 1; alpha polypeptide)
GO:0048854 BRAIN MORPHOGENESIS (2 genes)
	platelet-activating factor acetylhydrolase, isoform Ib, subunit 1 (45kDa)
	presenilin 1
GO:0009890 NEGATIVE REGULATION OF BIOSYNTHETIC PROCESS (7 genes)
	zinc fingers and homeoboxes 1
	signal recognition particle 9-like 1; signal recognition particle 9kDa
	CCAAT/enhancer binding protein (C/EBP), alpha
	MYST histone acetyltransferase 1
	tuberous sclerosis 1
	ubiquitin-conjugating enzyme E2I (UBC9 homolog, yeast)
	CCCTC-binding factor (zinc finger protein)
GO:0051248 NEGATIVE REGULATION OF PROTEIN METABOLIC PROCESS (4 genes)
	presenilin 1
	signal recognition particle 9-like 1; signal recognition particle 9kDa
	tuberous sclerosis 1
	proteasome (prosome, macropain) 26S subunit, non-ATPase, 14
GO:0021795 CEREBRAL CORTEX CELL MIGRATION (2 genes)
	platelet-activating factor acetylhydrolase, isoform Ib, subunit 1 (45kDa)
	presenilin 1
GO:0007176 REGULATION OF EPIDERMAL GROWTH FACTOR RECEPTOR ACTIVITY (2 genes)
	presenilin 1
	NCK adaptor protein 2
GO:0007160 CELL-MATRIX ADHESION (3 genes)
	polycystic kidney disease 1 (autosomal dominant)
	tuberous sclerosis 1
	deleted in liver cancer 1
GO:0032956 REGULATION OF ACTIN CYTOSKELETON ORGANIZATION (3 genes)
	tuberous sclerosis 1
	NCK adaptor protein 2
	deleted in liver cancer 1
GO:0031667 RESPONSE TO NUTRIENT LEVELS (4 genes)
	cytochrome P450, family 1, subfamily A, polypeptide 1
	presenilin 1
	ribosomal protein S6 kinase, 70kDa, polypeptide 1
	mucin 1, cell surface associated
GO:0032970 REGULATION OF ACTIN FILAMENT-BASED PROCESS (3 genes)
	tuberous sclerosis 1
	NCK adaptor protein 2
	deleted in liver cancer 1
GO:0022029 TELENCEPHALON CELL MIGRATION (2 genes)
	platelet-activating factor acetylhydrolase, isoform Ib, subunit 1 (45kDa)
	presenilin 1
GO:0007405 NEUROBLAST PROLIFERATION (2 genes)
	platelet-activating factor acetylhydrolase, isoform Ib, subunit 1 (45kDa)
	numb homolog (Drosophila)
GO:0030099 MYELOID CELL DIFFERENTIATION (3 genes)
	presenilin 1
	CCAAT/enhancer binding protein (C/EBP), alpha
	MYST histone acetyltransferase 1
GO:0021885 FOREBRAIN CELL MIGRATION (2 genes)
	platelet-activating factor acetylhydrolase, isoform Ib, subunit 1 (45kDa)
	presenilin 1
GO:0043009 CHORDATE EMBRYONIC DEVELOPMENT (5 genes)
	presenilin 1
	polycystic kidney disease 1 (autosomal dominant)
	CCAAT/enhancer binding protein (C/EBP), alpha
	tuberous sclerosis 1
	deleted in liver cancer 1
GO:0006576 BIOGENIC AMINE METABOLIC PROCESS (3 genes)
	platelet-activating factor acetylhydrolase, isoform Ib, subunit 1 (45kDa)
	amine oxidase, copper containing 2 (retina-specific)
	ethanolamine kinase 1
GO:0006811 ION TRANSPORT (8 genes)
	presenilin 1
	polycystic kidney disease 1 (autosomal dominant)
	solute carrier family 17 (sodium phosphate), member 2
	voltage-dependent anion channel 2
	vacuolar protein sorting 4 homolog B (S. cerevisiae)
	tuberous sclerosis 1
	chloride channel 5
	ATP synthase, H+ transporting, mitochondrial F0 complex, subunit d
GO:0031589 CELL-SUBSTRATE ADHESION (3 genes)
	polycystic kidney disease 1 (autosomal dominant)
	tuberous sclerosis 1
	deleted in liver cancer 1
GO:0006119 OXIDATIVE PHOSPHORYLATION (3 genes)
	ubiquinol-cytochrome c reductase core protein I
	ATP synthase, H+ transporting, mitochondrial F0 complex, subunit d
	NADH dehydrogenase (ubiquinone) 1 beta subcomplex, 6, 17kDa
GO:0032268 REGULATION OF CELLULAR PROTEIN METABOLIC PROCESS (6 genes)
	presenilin 1
	signal recognition particle 9-like 1; signal recognition particle 9kDa
	tuberous sclerosis 1
	proteasome (prosome, macropain) 26S subunit, non-ATPase, 14
	NCK adaptor protein 2
	deleted in liver cancer 1
GO:0010469 REGULATION OF RECEPTOR ACTIVITY (2 genes)
	presenilin 1
	NCK adaptor protein 2
GO:0002285 LYMPHOCYTE ACTIVATION DURING IMMUNE RESPONSE (2 genes)
	presenilin 1
	integrin, alpha L (antigen CD11A (p180), lymphocyte function-associated antigen 1; alpha polypeptide)
GO:0006928 CELL MOTION (6 genes)
	platelet-activating factor acetylhydrolase, isoform Ib, subunit 1 (45kDa)
	runt-related transcription factor 3
	presenilin 1
	NCK adaptor protein 2
	ribosomal protein S6 kinase, 70kDa, polypeptide 1
	integrin, alpha L (antigen CD11A (p180), lymphocyte function-associated antigen 1; alpha polypeptide)
GO:0035023 REGULATION OF RHO PROTEIN SIGNAL TRANSDUCTION (3 genes)
	platelet-activating factor acetylhydrolase, isoform Ib, subunit 1 (45kDa)
	tuberous sclerosis 1
	deleted in liver cancer 1
GO:0032868 RESPONSE TO INSULIN STIMULUS (3 genes)
	adaptor-related protein complex 3, sigma 1 subunit
	tuberous sclerosis 1
	ribosomal protein S6 kinase, 70kDa, polypeptide 1
GO:0021700 DEVELOPMENTAL MATURATION (3 genes)
	runt-related transcription factor 3
	presenilin 1
	CCAAT/enhancer binding protein (C/EBP), alpha
GO:0051492 REGULATION OF STRESS FIBER FORMATION (2 genes)
	tuberous sclerosis 1
	deleted in liver cancer 1
GO:0007507 HEART DEVELOPMENT (4 genes)
	presenilin 1
	polycystic kidney disease 1 (autosomal dominant)
	tuberous sclerosis 1
	deleted in liver cancer 1
GO:0033043 REGULATION OF ORGANELLE ORGANIZATION (4 genes)
	tuberous sclerosis 1
	NCK adaptor protein 2
	CCCTC-binding factor (zinc finger protein)
	deleted in liver cancer 1
GO:0042127 REGULATION OF CELL PROLIFERATION (8 genes)
	runt-related transcription factor 3
	CCR4-NOT transcription complex, subunit 8
	CCAAT/enhancer binding protein (C/EBP), alpha
	tuberous sclerosis 1
	fibroblast growth factor 1 (acidic)
	NCK adaptor protein 2
	ribosomal protein S6 kinase, 70kDa, polypeptide 1
	deleted in liver cancer 1
GO:0030198 EXTRACELLULAR MATRIX ORGANIZATION (3 genes)
	sparc/osteonectin, cwcv and kazal-like domains proteoglycan (testican) 2
	tenascin XB; tenascin XA pseudogene
	collagen, type XI, alpha 2
GO:0009991 RESPONSE TO EXTRACELLULAR STIMULUS (4 genes)
	cytochrome P450, family 1, subfamily A, polypeptide 1
	presenilin 1
	ribosomal protein S6 kinase, 70kDa, polypeptide 1
	mucin 1, cell surface associated
GO:0032231 REGULATION OF ACTIN FILAMENT BUNDLE FORMATION (2 genes)
	tuberous sclerosis 1
	deleted in liver cancer 1
